# Supplementary material for: The relationship between self-control and learning engagement among Chinese college students: the chain mediating roles of resilience and positive emotions
Source: Front Psychol. 2024 Feb 20;15:1331691. doi: 10.3389/fpsyg.2024.1331691 (PMC10913274; doi:10.3389/fpsyg.2024.1331691)
Supplement: Supplementary file 1 [file Table_1.XLSX]

## Sheet: Data
Gender	Age	Subjectcategory	Positive1	Positive2	Positive3	Positive4	Positive5	Positive6	SC1	SC2	SC3	SC4	SC5	SC6	SC7	SC8	SC9	SC10	SC11	SC12	SC13	SC14	SC15	SC16	SC17	SC18	SC19	Resilience1	Resilience2	Resilience3	Resilience4	Resilience5	Resilience6	Resilience7	Resilience8	Resilience9	Resilience10	LE1	LE2	LE3	LE4	LE5	LE6	LE7	LE8	LE9	LE10	LE11	LE12
2	20	2	4	4	4	4	4	4	4	4	3	3	4	4	2	3	4	4	4	4	3	4	4	3	2	2	2	3	3	3	3	3	4	3	4	4	4	5	5	5	4	4	5	5	5	5	5	5	5
2	21	2	4	3	3	4	3	3	3	4	4	4	4	2	2	3	3	3	2	4	3	4	4	3	2	2	4	4	4	4	4	4	4	4	4	4	4	4	4	4	2	4	4	3	3	4	3	4	4
2	21	2	3	3	3	3	3	4	3	3	2	2	4	3	2	2	3	2	2	3	2	3	3	3	2	2	1	3	3	4	3	3	3	3	3	3	3	4	4	4	4	4	4	4	4	4	4	4	4
2	22	2	3	3	3	3	3	3	4	3	2	2	3	2	2	2	3	2	2	2	2	4	2	2	2	2	2	3	3	2	3	2	2	2	1	2	2	3	3	3	3	3	4	4	4	4	4	3	4
2	20	2	3	3	3	3	3	3	3	4	4	4	2	4	3	4	4	4	2	4	4	3	4	4	5	4	3	2	3	3	3	3	3	3	3	3	3	4	4	4	4	4	4	4	4	4	4	4	4
1	23	2	3	3	3	3	3	3	3	4	4	2	4	2	3	2	2	3	3	4	4	4	4	2	2	2	2	3	3	3	3	3	3	3	3	3	3	4	4	4	4	4	4	4	4	4	4	4	4
2	22	1	4	4	4	4	4	4	4	2	3	2	4	2	3	2	2	3	3	3	4	4	4	2	3	2	2	3	3	3	3	3	3	3	3	3	3	5	5	4	4	4	4	4	5	5	5	5	5
1	22	2	3	3	3	3	3	3	4	4	4	3	4	2	2	3	2	3	4	4	3	3	3	3	3	3	3	2	4	3	3	3	3	3	3	3	3	4	4	4	4	4	4	4	4	4	4	4	4
2	22	2	4	4	3	3	4	3	4	2	3	3	4	3	2	3	2	2	4	2	2	4	2	2	2	2	2	4	4	4	4	4	4	4	4	4	4	5	5	5	5	5	5	5	5	6	5	5	5
1	22	2	5	5	5	5	5	5	5	1	1	1	5	3	3	1	3	3	3	3	3	3	3	3	3	3	3	3	3	3	3	3	3	3	3	3	3	4	4	4	4	4	4	4	4	4	4	4	4
1	23	1	4	4	4	4	4	4	4	2	2	3	4	2	2	1	3	3	4	3	3	3	3	3	2	2	1	3	4	4	4	4	4	4	4	4	4	5	5	4	5	5	5	5	5	5	5	5	5
1	22	1	3	3	3	3	3	3	3	3	3	3	4	2	2	2	2	2	3	2	2	2	2	2	2	2	2	2	3	3	3	3	3	3	3	3	3	6	4	5	5	5	5	5	4	5	5	5	5
2	23	2	2	2	2	2	2	2	3	4	4	2	2	3	4	3	4	4	3	3	3	3	4	3	4	3	2	3	3	2	2	3	3	3	3	3	3	4	4	4	4	4	4	4	4	4	4	4	4
1	23	1	3	3	3	3	3	3	3	3	3	3	3	3	3	3	3	3	3	3	3	3	3	3	3	3	3	3	3	3	3	3	3	3	3	3	3	4	4	4	4	4	4	4	4	4	4	4	4
1	24	2	5	4	4	4	4	3	4	4	4	4	4	4	3	3	4	4	4	4	3	3	3	3	3	3	3	3	3	4	4	3	4	4	4	4	4	4	4	4	4	4	4	3	3	4	4	4	5
1	22	1	5	4	4	4	4	4	4	3	2	2	4	3	2	4	2	3	3	2	2	4	3	2	1	1	1	3	3	4	4	4	4	3	4	4	4	5	5	5	5	5	5	5	5	5	5	5	5
1	24	1	2	2	2	2	2	2	2	4	3	4	3	3	3	4	4	4	2	4	4	2	4	4	3	3	4	3	3	3	3	3	3	3	3	3	3	4	4	3	2	4	3	3	3	3	4	4	4
1	22	2	3	3	3	3	3	3	4	2	3	3	4	2	2	3	2	2	3	2	3	3	2	2	2	2	4	4	4	3	3	4	4	3	3	3	4	5	5	5	5	5	5	5	5	5	5	5	5
1	20	2	3	3	3	3	3	3	3	3	4	4	3	2	2	4	4	2	3	4	4	3	4	4	4	4	3	3	3	3	3	3	3	3	3	3	3	4	4	4	4	4	4	4	4	4	4	4	4
2	23	1	4	4	4	4	4	4	4	3	4	2	4	3	2	4	2	2	3	2	2	4	2	3	4	3	2	3	3	3	3	3	4	3	4	4	3	5	5	4	3	4	4	5	5	5	5	5	5
2	22	1	4	4	4	3	3	3	4	3	4	3	3	2	2	2	2	2	4	4	3	3	2	3	2	2	4	4	3	4	4	3	4	3	5	4	5	4	4	3	4	4	6	5	4	4	4	5	5
1	25	1	4	4	4	4	4	4	3	4	4	4	4	3	2	3	3	2	2	4	3	3	4	2	2	2	3	4	4	3	4	3	4	4	4	4	4	5	5	4	4	5	5	5	5	5	5	5	5
2	19	1	3	3	3	3	3	3	3	4	4	3	3	3	3	2	4	3	2	3	4	3	3	4	2	2	2	3	3	3	3	3	3	3	3	3	3	3	3	2	4	4	4	4	4	4	4	5	4
2	22	2	4	4	4	4	4	4	4	2	4	4	4	2	2	3	4	4	2	4	3	3	4	3	2	2	2	3	3	3	3	4	4	4	4	3	4	5	5	5	5	5	5	5	5	5	5	5	5
1	19	2	3	3	3	3	3	3	3	3	3	3	3	3	3	3	3	3	3	3	3	3	3	3	3	3	3	3	3	3	3	3	3	3	3	3	3	4	4	4	4	4	4	4	4	4	4	4	4
1	19	1	4	4	4	4	4	4	4	4	3	3	3	4	3	4	4	4	3	4	3	3	3	3	3	3	2	4	4	4	4	4	4	4	4	4	4	4	4	4	4	4	4	4	4	4	4	5	5
2	23	2	4	4	4	4	4	4	3	4	3	4	3	3	1	4	4	3	2	4	4	2	3	2	2	2	4	3	4	2	4	3	3	3	3	4	4	4	4	4	3	3	3	4	3	4	4	5	4
1	19	1	4	4	4	4	4	4	4	4	3	4	4	4	4	4	3	4	3	3	4	3	3	4	3	3	2	3	3	3	3	3	3	3	3	3	3	4	4	4	4	4	4	4	4	4	4	4	4
1	22	1	5	5	5	5	5	5	4	2	2	2	3	4	2	2	2	2	3	2	2	4	2	2	2	2	2	4	3	3	3	4	4	4	4	4	4	6	6	3	4	4	6	5	5	4	4	5	6
2	22	1	5	4	4	5	4	4	4	2	2	2	4	2	2	2	2	2	4	4	2	4	2	2	2	1	1	4	4	5	4	4	4	5	4	4	5	5	6	3	6	3	5	3	5	4	5	4	5
1	22	2	3	3	3	3	3	3	3	3	4	3	3	4	3	3	3	3	3	3	3	3	3	3	3	3	4	3	3	3	3	3	3	3	3	3	4	5	5	4	4	5	4	5	4	5	4	3	5
2	20	1	3	3	3	3	3	3	3	4	3	2	2	3	3	2	2	2	2	4	3	3	4	2	2	2	2	4	3	3	4	4	4	3	3	4	4	4	4	3	3	3	4	3	3	3	4	4	4
2	20	2	4	4	4	4	4	4	3	3	4	2	4	4	3	3	4	4	3	4	4	3	3	3	2	2	2	4	4	4	4	4	4	3	4	4	4	5	5	4	4	4	5	4	5	4	4	4	5
2	20	2	3	3	3	3	3	3	4	3	3	3	3	2	3	2	3	3	3	3	3	3	3	3	3	3	2	3	3	4	3	3	3	3	3	3	3	5	5	5	5	5	5	5	5	5	5	5	5
2	19	1	4	4	4	4	4	4	3	3	2	2	4	3	2	2	2	2	2	2	2	3	2	2	2	2	2	3	3	3	3	3	3	3	3	3	3	4	4	3	3	4	4	4	4	4	4	4	4
2	20	2	3	4	3	3	4	4	3	3	2	2	3	2	2	2	2	2	3	4	3	4	4	3	3	2	2	4	4	4	4	2	4	3	4	4	4	5	5	4	3	4	5	5	6	5	5	5	5
1	19	1	3	3	3	3	3	3	3	3	3	3	3	4	3	3	3	3	3	3	3	3	3	3	3	3	3	3	3	3	3	3	3	3	3	3	3	3	3	3	2	2	2	5	5	2	5	3	2
2	20	2	5	4	4	4	4	4	3	3	3	2	3	3	2	2	2	2	3	4	2	4	2	2	2	2	1	5	4	5	5	5	5	4	4	4	4	6	6	6	5	7	6	6	5	5	7	7	5
1	22	1	4	4	4	4	4	4	3	3	3	3	3	3	3	3	3	3	3	3	3	3	3	3	3	3	3	4	3	4	4	5	4	4	4	3	5	7	7	7	7	7	7	7	7	7	7	7	7
1	20	1	3	3	3	3	3	3	2	4	4	4	2	3	2	2	3	2	1	4	4	3	4	2	2	2	3	3	3	3	4	4	3	2	2	2	3	4	4	3	3	3	4	4	4	4	3	4	4
2	19	2	2	2	2	2	2	2	3	4	4	4	3	3	3	4	2	4	2	4	3	3	3	3	3	3	3	3	3	3	3	4	3	3	3	3	3	4	4	3	4	4	4	3	4	4	4	4	5
1	20	1	5	5	5	5	5	4	3	4	2	2	4	3	2	2	2	2	3	2	2	3	2	2	1	2	2	4	4	4	4	4	4	4	5	5	5	4	4	4	4	4	4	4	4	4	4	5	4
1	24	1	4	4	4	4	4	4	4	2	2	2	4	2	3	3	3	3	3	3	2	4	4	3	3	4	3	4	4	4	4	4	4	4	4	4	4	5	5	5	5	5	5	5	5	5	5	5	5
2	18	2	5	5	5	5	5	5	4	2	2	2	5	2	2	1	2	2	4	2	2	4	2	2	2	2	2	4	4	4	4	4	4	4	4	4	4	7	7	7	7	5	5	5	5	5	5	5	5
1	19	1	2	2	3	3	3	3	3	4	4	3	3	1	3	4	4	4	3	4	4	3	4	4	4	4	4	3	3	4	4	4	4	3	2	3	3	3	4	2	3	3	3	4	4	4	4	4	4
1	18	1	3	3	3	3	3	3	3	3	4	2	3	2	2	3	3	2	2	3	2	3	3	3	2	3	3	3	3	4	3	4	3	4	4	3	3	5	5	4	3	4	5	5	4	5	5	5	5
1	18	1	4	3	4	3	3	4	3	2	2	2	4	2	2	2	1	2	3	2	2	4	2	3	1	2	1	4	4	3	3	3	4	3	3	4	3	5	4	5	3	5	4	4	4	4	4	5	6
1	18	1	4	5	5	5	4	4	4	2	3	2	4	2	3	4	3	2	3	2	2	4	2	3	3	2	2	5	4	4	5	4	5	4	5	4	4	6	7	6	5	6	7	7	7	7	6	6	7
1	18	2	4	4	4	4	4	4	4	2	2	2	4	2	2	2	2	2	4	2	2	4	2	2	2	2	2	4	3	4	4	4	4	4	4	4	3	5	5	5	4	5	5	5	5	5	5	5	5
1	19	1	3	4	4	3	4	4	3	3	4	4	3	2	3	2	3	3	3	3	3	4	3	2	2	1	1	3	3	3	4	5	4	4	4	4	4	4	4	3	5	4	4	4	3	4	3	4	4
2	18	1	4	4	4	4	4	4	3	4	4	2	4	3	2	3	2	2	3	4	2	3	4	2	2	2	2	4	3	4	4	3	4	3	4	4	3	5	5	5	4	6	6	5	5	5	5	6	6
2	22	1	4	4	4	4	4	4	4	3	2	1	4	3	3	2	1	1	3	1	2	4	1	3	3	1	1	4	4	4	4	4	4	4	4	4	4	6	6	4	3	4	6	6	6	6	6	6	6
1	19	2	4	4	4	4	4	4	3	3	3	3	3	2	3	2	2	3	3	3	3	4	4	2	3	3	3	4	3	4	5	4	4	4	4	4	4	5	5	5	5	5	5	5	5	5	5	5	5
2	25	2	4	4	3	3	3	3	3	3	3	3	3	2	3	3	3	2	4	3	3	3	3	3	3	2	3	3	3	3	3	3	4	4	4	4	4	4	4	4	3	4	4	4	4	4	4	4	4
1	20	2	4	4	4	4	4	4	3	3	3	3	3	3	3	3	3	3	3	3	3	3	3	3	2	2	2	4	3	4	4	4	4	4	4	4	4	6	6	6	5	5	5	6	6	6	6	6	6
2	21	2	4	4	4	4	4	4	3	2	4	3	4	3	2	2	2	2	3	4	2	4	3	3	2	2	2	4	4	4	4	2	4	4	4	4	4	4	4	4	3	3	5	5	7	5	5	5	5
1	20	2	5	5	5	5	5	5	4	3	2	3	4	1	2	2	2	2	5	1	1	3	3	2	2	2	1	4	3	4	4	3	4	3	4	4	4	7	7	4	2	2	4	5	5	5	5	5	5
2	18	1	4	4	4	4	4	4	4	2	2	2	4	2	1	1	1	1	3	2	2	3	2	2	2	2	1	3	3	3	4	3	3	4	4	4	4	4	4	3	3	5	5	4	5	4	4	5	5
1	19	1	4	4	4	4	4	4	4	3	2	2	4	2	3	2	2	2	3	3	3	3	4	3	2	2	2	4	4	5	4	3	4	3	4	4	4	6	6	6	4	5	5	6	6	6	6	6	5
1	23	1	3	3	3	3	3	3	2	4	3	2	3	3	3	3	3	3	3	3	3	3	3	3	3	3	3	3	3	3	3	3	3	3	3	3	3	4	4	4	4	4	4	4	4	4	4	4	4
1	20	2	4	4	4	4	4	4	4	2	2	2	4	2	2	2	2	2	4	2	2	4	4	2	2	2	2	4	4	4	4	4	4	4	4	4	4	7	7	7	7	7	7	7	7	7	7	7	7
1	21	1	4	4	4	4	4	4	4	2	2	2	4	2	2	2	2	2	4	2	2	4	2	2	2	2	2	3	3	3	3	3	3	3	3	3	3	4	4	4	4	4	4	4	4	4	4	4	4
1	20	2	4	4	4	4	4	4	4	3	2	2	3	2	4	3	4	3	3	2	3	4	3	3	3	3	3	3	3	3	3	3	3	3	3	3	3	4	4	4	4	4	4	4	4	4	4	4	4
1	21	1	5	5	5	5	5	5	4	2	2	2	2	3	1	2	1	1	4	2	2	4	2	2	2	2	2	4	4	4	4	4	4	4	4	4	4	6	6	5	4	5	5	5	5	5	6	6	6
1	21	1	3	4	4	4	4	4	3	4	4	4	3	2	2	2	3	3	2	4	4	3	3	3	3	2	2	4	3	4	4	4	4	4	4	4	4	5	5	3	4	5	5	4	4	4	4	4	4
1	20	2	3	3	3	3	3	3	4	4	3	3	4	3	2	3	3	2	3	3	3	3	3	2	2	2	1	4	4	4	3	3	4	4	3	4	4	4	4	4	4	4	4	4	4	4	4	4	4
1	20	1	2	2	2	2	2	2	4	2	3	3	3	3	3	4	1	1	3	1	3	3	3	3	1	1	4	3	3	3	3	3	3	3	3	3	3	5	5	5	5	5	5	5	5	5	5	5	5
2	21	1	3	3	3	3	3	3	3	3	3	3	3	2	2	2	2	2	3	3	3	2	2	2	4	2	2	3	3	2	2	2	2	2	2	2	2	4	4	4	4	4	4	4	4	4	4	4	4
1	22	2	4	3	4	4	5	5	3	3	3	2	3	1	1	3	3	3	3	2	3	3	3	3	3	3	3	3	3	3	3	3	3	3	3	3	3	6	5	6	5	6	6	6	6	5	6	6	6
1	21	2	4	4	4	4	4	4	4	3	3	4	3	3	3	3	4	3	3	4	3	3	3	3	3	3	3	4	3	3	4	3	4	3	4	3	4	5	5	4	4	5	4	5	5	5	5	6	5
2	24	2	3	4	3	3	3	3	4	4	2	4	4	4	2	3	2	2	3	4	4	4	3	4	3	3	3	3	3	3	4	2	4	3	4	4	4	4	4	3	3	3	4	4	3	3	4	4	4
2	19	1	4	4	4	4	4	4	3	2	2	4	4	2	3	3	4	3	3	3	3	4	3	2	2	2	2	4	3	3	4	4	4	3	4	4	4	5	4	3	3	3	5	5	4	5	4	5	5
1	22	1	5	5	5	5	5	3	3	2	2	2	4	2	2	1	2	1	3	2	2	4	2	1	1	2	1	4	4	4	5	4	4	4	4	4	4	5	6	4	5	5	6	5	5	5	5	5	6
2	18	2	3	3	4	4	4	4	4	4	3	4	4	4	3	3	3	3	3	3	3	3	3	3	3	3	3	3	3	3	4	3	3	3	3	3	3	5	4	4	4	4	4	4	4	4	4	4	4
1	21	2	5	5	5	5	5	5	5	2	2	2	4	3	2	3	3	3	3	2	3	3	2	2	2	3	3	4	4	4	4	4	4	4	4	4	4	5	5	4	4	4	4	5	5	5	5	5	5
1	21	2	4	3	4	4	4	4	3	3	3	3	3	2	2	2	3	3	3	2	2	3	4	2	1	2	1	4	3	3	4	4	3	4	4	3	4	5	5	4	4	5	4	5	5	5	4	6	6
2	24	1	4	4	4	4	4	4	5	3	4	4	4	2	2	1	3	2	3	3	2	4	3	3	2	2	2	4	4	4	4	4	4	4	4	4	4	5	5	4	4	4	5	5	5	4	4	6	6
1	22	2	4	4	4	4	4	4	4	3	2	2	4	2	2	1	2	3	3	3	2	3	3	3	2	2	1	4	4	4	4	4	4	3	4	4	3	5	5	4	4	5	5	4	4	4	5	5	5
1	20	1	5	5	5	5	5	5	5	3	3	4	4	1	3	2	2	2	4	4	3	2	4	2	3	2	1	3	3	3	3	3	3	3	3	3	3	4	4	4	4	4	4	4	4	4	4	4	4
1	19	1	2	2	2	2	2	2	3	4	4	3	3	3	2	3	3	3	3	3	4	3	3	3	2	2	2	3	3	3	3	3	3	3	2	3	3	3	3	3	3	3	3	4	3	3	3	4	3
1	21	2	3	3	3	3	3	3	3	3	3	3	3	3	3	3	3	3	3	3	3	3	3	3	3	3	3	3	3	3	3	3	3	3	3	3	3	6	6	6	4	6	6	4	4	4	4	5	6
1	25	2	3	3	3	3	3	3	2	4	3	3	3	3	3	3	3	3	3	3	3	3	3	3	3	3	3	3	3	3	3	3	3	3	3	3	3	4	4	4	4	4	4	4	4	4	4	4	4
1	25	2	4	4	4	4	4	4	3	4	3	2	3	4	3	4	4	3	3	3	2	4	2	3	2	2	2	4	4	4	4	4	4	4	4	4	4	5	5	5	5	5	5	5	5	5	5	5	5
1	19	2	5	5	5	5	5	5	4	2	2	2	4	2	1	1	1	1	4	2	2	4	2	2	1	1	1	4	4	4	4	4	4	4	4	4	4	7	7	7	7	5	6	5	5	6	6	6	6
1	18	1	5	5	5	5	5	5	4	4	4	4	4	2	2	2	2	2	2	2	2	2	2	2	2	2	2	4	4	4	4	4	4	4	4	4	4	5	5	5	5	5	5	5	5	5	5	5	5
1	19	2	4	4	4	4	4	4	3	3	4	3	4	3	2	2	2	3	3	3	4	3	4	4	2	2	2	4	4	4	4	4	4	4	4	4	4	4	4	4	4	3	3	2	4	4	5	5	5
2	19	1	3	3	3	3	3	3	4	3	3	2	3	1	3	4	3	3	2	3	2	3	4	3	4	4	4	4	4	4	4	4	4	4	3	4	4	2	4	4	4	4	4	4	4	4	4	3	4
2	18	2	4	3	3	3	3	3	4	3	2	1	2	2	2	3	2	2	2	2	2	4	2	3	3	3	1	3	3	3	3	3	3	3	3	3	3	5	5	4	4	4	5	5	5	4	5	4	5
2	18	2	3	3	3	3	3	3	3	3	1	3	3	4	1	2	3	2	3	3	3	3	3	3	1	1	1	4	3	3	3	3	3	3	3	3	3	1	2	3	4	4	3	4	3	4	3	4	3
1	19	2	3	3	3	3	3	3	4	3	3	3	4	3	4	3	4	2	3	3	3	2	3	3	2	2	4	4	3	3	3	4	3	4	4	3	3	4	4	4	4	4	4	4	4	4	4	4	4
1	20	1	4	4	5	5	5	5	4	3	3	3	3	3	2	1	3	2	3	2	2	4	2	2	3	2	1	4	3	5	5	4	4	4	5	5	5	6	6	4	5	5	5	5	5	6	6	6	6
1	18	1	5	5	5	5	5	5	4	2	2	2	4	2	2	2	2	2	4	2	2	4	4	2	2	2	2	4	4	4	4	4	4	4	4	4	4	6	6	6	6	6	6	6	6	6	6	6	6
1	22	1	3	3	3	3	3	3	3	3	3	3	3	3	3	3	3	3	3	3	3	3	3	3	3	3	3	3	3	3	3	3	3	3	3	3	3	4	4	4	4	4	4	4	4	4	4	4	4
1	21	2	2	2	2	2	2	2	3	3	3	2	2	3	3	3	3	3	3	3	3	3	3	3	3	3	3	3	3	3	3	3	3	3	3	3	3	5	5	5	5	5	5	5	5	5	5	5	5
1	18	1	3	3	3	3	3	3	3	3	3	3	3	3	3	3	3	3	3	3	3	3	3	3	3	3	3	4	3	4	3	3	3	3	3	4	4	4	4	4	4	4	4	4	4	4	4	4	4
1	20	2	5	5	5	5	5	5	3	4	2	2	4	4	4	4	2	2	3	4	3	4	3	2	4	2	4	4	4	4	4	4	4	4	4	4	4	5	6	6	5	6	5	6	5	6	6	5	6
2	18	1	4	3	3	5	3	4	3	4	4	2	3	2	2	4	2	2	2	4	3	2	4	2	2	3	4	5	3	5	5	4	3	2	2	3	3	3	3	4	2	3	3	4	2	4	4	5	5
2	18	2	4	4	4	4	4	4	4	3	2	1	3	2	2	2	1	1	3	4	2	3	2	2	2	2	1	4	4	4	4	4	4	3	3	3	4	4	4	4	4	4	4	4	4	4	4	4	4
1	21	1	5	5	5	5	5	5	4	3	4	1	4	3	2	1	2	2	3	3	3	3	2	2	2	2	3	4	4	4	3	4	3	3	3	3	4	4	4	3	4	3	4	4	3	4	4	4	4
1	21	1	4	4	4	3	3	2	1	5	5	4	2	4	4	4	4	4	1	4	4	2	4	4	3	3	5	4	4	4	4	4	3	3	3	2	2	3	3	3	3	3	3	3	3	3	3	3	3
1	21	1	3	3	3	3	3	3	3	3	3	3	3	3	3	3	3	3	3	3	3	3	3	3	3	3	3	3	3	3	3	3	3	3	3	3	3	4	4	4	4	4	4	4	4	4	4	5	4
2	18	2	3	3	3	3	3	3	3	3	3	3	3	2	2	3	2	3	3	3	3	3	3	3	3	2	2	3	3	3	3	3	3	3	3	3	3	3	3	3	3	3	3	3	3	4	4	4	3
1	20	2	4	4	4	4	4	4	4	2	3	4	4	2	2	3	4	3	3	4	3	4	4	4	3	3	1	3	3	3	3	3	3	3	3	3	3	6	6	4	3	4	4	5	5	5	5	5	5
1	24	2	5	5	5	5	5	5	3	2	2	2	4	2	2	4	2	2	3	2	2	4	3	3	2	2	2	4	3	4	4	4	4	4	4	4	4	5	5	5	5	5	6	6	6	6	6	6	6
1	20	2	3	3	3	3	3	3	3	3	3	3	2	3	2	2	3	4	2	4	3	3	4	4	3	4	4	4	4	3	3	3	4	4	4	3	3	4	4	3	4	4	4	4	3	4	3	4	3
2	18	1	3	3	3	3	3	3	4	2	4	3	4	2	2	2	2	2	3	4	2	3	2	4	2	2	2	2	2	2	2	1	3	3	3	3	3	4	4	3	3	3	4	4	3	4	4	4	3
1	20	2	5	5	5	4	4	4	5	3	2	2	4	2	2	3	2	2	2	3	2	4	2	3	2	2	2	4	4	4	4	4	4	4	4	4	4	6	5	4	4	3	4	5	5	5	5	5	4
1	21	1	3	3	3	3	3	3	3	3	3	3	3	3	3	3	3	3	3	3	3	3	3	3	3	3	3	3	3	3	3	3	3	3	3	3	3	4	4	4	4	4	4	4	4	4	4	4	4
1	21	1	4	4	4	4	4	4	3	3	3	3	4	3	3	3	3	3	3	3	2	3	3	2	3	2	1	4	4	4	4	4	4	4	4	4	4	5	5	3	4	4	4	4	4	4	4	4	4
1	20	2	2	2	2	2	2	2	3	3	3	3	3	3	3	3	3	3	3	3	3	3	3	3	3	3	3	3	3	3	3	3	3	3	3	3	3	4	4	4	4	4	4	4	4	4	4	4	4
1	20	1	3	3	3	3	3	3	4	4	3	4	4	4	2	2	2	2	4	2	2	4	2	2	2	2	2	4	4	4	4	4	4	4	4	4	4	6	6	6	6	4	6	6	6	6	6	6	6
1	21	2	4	4	4	3	3	3	3	3	4	2	3	3	3	3	4	2	2	3	2	3	2	3	2	3	1	4	3	4	3	5	3	4	4	4	4	4	4	4	3	4	3	4	3	4	4	4	4
2	21	1	4	4	4	4	4	4	4	4	3	4	3	4	3	2	4	2	3	4	4	3	3	4	4	4	2	3	3	3	3	4	4	4	4	4	4	4	4	3	4	3	3	3	4	4	5	5	4
1	21	2	3	3	3	2	2	2	3	4	4	4	3	2	2	3	3	3	2	4	4	3	4	3	2	2	3	3	3	3	3	3	3	3	3	3	3	4	4	4	4	4	4	4	4	4	4	4	4
2	21	2	4	4	4	4	4	4	3	3	3	3	3	3	3	3	3	3	3	3	3	3	3	3	3	3	3	3	3	3	3	3	3	3	3	3	3	6	6	6	6	6	6	6	6	6	6	6	6
1	20	2	3	3	3	2	2	2	4	3	2	4	4	3	2	2	2	2	3	2	4	3	2	2	2	2	1	4	3	2	4	4	3	3	4	3	4	4	3	3	4	2	3	4	2	5	2	4	5
2	18	2	2	2	2	2	2	2	4	3	3	3	2	3	3	4	2	3	3	3	3	3	3	3	3	3	3	3	3	3	3	3	3	3	3	3	3	3	3	3	3	3	3	3	3	3	3	3	3
2	18	2	3	4	3	4	3	3	3	2	3	2	3	2	3	3	2	2	3	2	3	3	3	2	2	2	1	3	3	4	4	4	4	3	4	4	5	5	5	5	4	4	4	5	5	5	4	4	4
2	20	2	4	4	4	4	4	4	4	2	4	3	4	4	4	3	2	3	3	3	3	3	3	3	3	2	2	3	3	3	3	3	3	3	3	3	3	4	4	4	4	4	4	4	4	4	5	4	4
1	23	1	3	4	3	4	4	4	4	3	3	3	4	2	2	3	3	3	4	4	2	4	3	3	3	3	3	3	3	3	3	4	4	4	3	3	3	4	4	4	4	4	4	4	4	4	4	4	4
1	23	1	3	3	4	3	4	3	2	4	4	4	4	2	2	4	2	4	3	4	4	4	4	4	3	3	4	3	3	3	3	3	3	4	4	4	4	3	3	3	6	6	5	3	3	5	5	5	5
2	18	2	3	3	3	3	3	3	3	3	3	3	3	3	3	3	3	3	3	3	3	3	3	3	3	3	3	3	3	3	3	3	3	3	3	3	3	4	4	4	4	4	4	4	4	4	4	4	4
2	20	2	4	4	5	5	5	5	4	4	3	4	5	4	3	3	3	2	3	3	3	4	4	3	4	2	1	4	4	5	5	4	5	5	5	5	5	5	6	3	2	4	5	5	6	6	7	7	3
1	23	2	4	4	4	4	4	4	3	3	2	2	2	2	2	2	2	2	2	2	2	3	2	2	2	2	3	4	4	4	4	4	4	4	4	4	4	4	5	3	3	4	4	3	4	4	4	5	5
2	18	1	3	3	3	3	3	3	2	4	4	3	3	4	3	4	4	4	3	3	3	4	4	4	2	3	2	2	2	3	2	2	3	2	4	4	3	4	4	3	3	3	5	4	4	5	4	4	4
1	19	2	3	3	3	3	3	3	3	3	3	3	3	3	3	3	3	3	3	3	3	3	3	3	3	3	3	3	3	3	3	3	3	3	3	3	3	4	4	4	4	4	4	4	4	4	4	4	4
2	18	1	3	3	3	3	3	3	3	3	3	3	3	3	3	3	3	3	3	3	3	3	3	3	3	3	3	3	3	3	3	3	3	3	3	3	3	3	3	3	3	3	3	3	3	3	3	3	3
2	20	2	4	4	4	4	4	4	3	3	2	3	4	3	2	2	2	1	3	4	2	4	3	3	2	2	2	4	4	4	4	4	4	4	4	4	4	5	5	4	5	5	5	5	5	6	5	5	6
1	25	2	4	4	4	4	4	4	4	4	4	2	4	2	3	2	2	2	3	3	2	4	3	3	2	2	1	4	4	4	4	4	4	4	4	4	4	6	6	6	6	6	6	6	6	6	6	6	6
2	19	2	5	5	5	5	5	5	4	3	3	2	4	3	3	2	2	3	3	3	2	4	3	2	2	2	2	4	4	4	5	3	4	3	4	3	4	5	5	4	5	5	5	6	6	6	6	6	5
2	19	1	5	5	5	5	5	5	4	3	4	4	4	4	2	2	2	2	3	2	2	4	2	2	2	2	2	3	3	4	4	4	4	3	3	4	4	5	5	3	3	4	4	5	4	4	5	5	5
2	18	2	4	4	4	4	4	4	4	3	2	3	3	4	2	3	2	2	3	3	3	3	3	3	2	2	2	4	3	3	4	4	3	3	3	4	4	4	4	4	4	4	4	4	4	4	4	5	5
1	21	2	4	3	4	3	4	3	4	3	3	4	4	3	3	3	3	2	3	3	2	4	4	3	2	2	3	4	4	4	4	4	4	4	4	3	4	5	5	5	5	5	5	6	5	4	4	4	5
1	20	1	4	4	4	4	4	4	5	1	3	1	3	3	3	3	3	3	3	3	3	3	3	3	1	1	1	5	3	3	3	5	5	5	5	5	5	4	4	4	4	4	4	4	4	4	4	4	4
1	21	1	4	4	5	5	5	5	4	2	2	2	4	2	2	2	2	2	4	2	2	4	2	2	2	2	2	4	4	4	4	4	4	4	4	4	4	6	6	6	7	6	6	7	6	6	6	7	6
1	19	2	4	4	4	4	4	4	4	2	2	2	4	2	2	2	2	2	4	2	2	4	2	2	3	2	2	4	4	4	4	4	4	4	4	4	4	5	5	5	5	5	5	5	5	5	5	5	5
1	22	2	3	3	3	3	2	3	4	2	2	2	4	3	2	1	2	2	3	3	2	4	2	1	2	2	2	4	4	4	3	3	4	5	3	3	4	5	5	4	5	5	5	6	6	5	5	5	6
1	21	2	5	4	4	4	4	4	4	2	2	2	4	4	2	3	2	2	4	2	2	4	2	2	2	3	1	4	4	4	4	4	4	4	4	4	4	6	6	4	6	6	6	6	6	6	6	6	6
1	21	2	4	4	4	4	3	4	4	2	2	1	4	2	1	1	1	1	4	2	2	3	2	2	1	1	1	4	3	3	5	4	4	4	4	4	4	4	4	3	4	4	5	5	4	5	5	6	6
1	22	2	4	4	5	5	5	4	4	2	3	3	4	2	3	3	2	3	3	3	2	4	3	2	2	3	1	4	4	4	4	4	4	4	4	4	4	5	5	5	5	5	5	5	5	5	5	5	5
1	19	2	3	3	3	3	3	3	4	3	2	3	3	2	3	4	3	2	3	3	3	3	4	4	2	3	1	3	3	3	3	3	3	3	3	3	3	4	4	4	4	4	4	4	4	4	4	4	4
1	18	2	4	4	4	4	4	4	4	2	3	3	4	3	4	2	2	2	3	3	2	4	3	2	2	2	2	4	3	4	4	4	3	3	4	4	4	5	4	3	4	4	4	5	5	6	4	4	4
2	19	2	4	4	4	4	4	4	3	4	3	4	3	3	3	3	3	3	3	4	3	3	4	4	2	2	1	5	4	4	4	4	4	4	4	4	4	3	4	4	4	5	4	5	4	5	5	5	5
1	23	1	4	4	3	3	4	3	4	3	3	2	4	3	3	4	4	4	3	2	3	3	3	3	3	3	3	3	3	3	3	3	3	3	3	3	3	5	5	5	4	4	4	4	4	4	4	4	4
1	20	2	3	2	2	2	2	2	3	4	3	4	3	2	3	4	4	3	3	4	5	3	4	3	3	3	3	3	3	3	3	3	3	3	3	3	3	4	4	4	4	4	4	4	4	4	4	4	4
1	20	2	3	3	3	3	3	3	4	3	4	4	3	5	3	2	3	3	3	3	3	4	3	3	3	3	1	4	3	3	4	4	3	3	4	3	4	4	4	4	4	4	4	4	4	4	4	4	4
1	21	1	3	3	3	3	3	3	3	3	3	3	3	3	3	3	3	3	3	3	3	3	3	3	3	3	3	3	3	3	3	3	3	3	3	3	3	4	4	4	4	4	4	4	4	4	4	4	4
2	19	2	3	2	3	3	3	3	4	3	3	3	4	2	2	3	2	2	3	3	2	4	2	3	2	2	2	3	4	4	3	5	4	3	4	4	5	5	5	6	4	5	4	5	4	5	4	5	4
2	18	2	3	4	4	4	4	4	3	3	3	3	3	3	3	3	3	3	3	3	3	3	3	3	3	3	3	3	3	3	3	3	3	3	3	3	3	4	4	4	4	4	4	4	4	4	4	4	4
2	20	2	5	5	5	5	5	5	3	3	2	2	4	2	2	2	2	2	2	2	2	4	4	3	3	3	3	3	3	3	3	3	3	3	3	3	3	5	6	6	6	5	5	5	5	5	5	4	4
2	18	2	4	4	4	4	4	4	4	2	2	2	3	4	2	2	3	2	3	4	4	2	4	3	2	2	3	3	4	4	4	3	4	3	4	4	4	5	5	4	5	5	4	3	5	5	5	6	6
1	20	2	5	5	5	5	5	5	3	4	4	4	3	3	4	5	3	3	2	4	2	3	4	3	2	1	4	5	5	5	5	5	5	5	5	5	5	4	4	4	4	4	4	4	4	4	5	4	4
1	19	1	3	3	3	3	3	3	3	3	3	3	2	5	4	3	4	3	3	4	3	3	3	3	3	3	1	3	3	3	3	3	3	3	3	3	3	4	4	4	4	4	4	4	4	4	4	4	4
1	20	1	3	3	3	2	2	3	3	3	2	3	2	2	3	2	2	3	2	3	2	2	2	2	2	2	2	2	4	2	2	2	2	2	3	2	2	3	3	3	3	3	4	3	4	3	4	3	4
1	22	1	3	3	3	3	3	3	3	3	2	4	3	4	3	3	2	2	2	4	3	3	3	3	3	3	3	3	3	3	3	3	3	3	3	3	3	4	4	4	4	4	4	4	4	4	4	4	4
2	19	2	4	4	4	4	4	4	3	3	3	3	4	3	3	3	2	2	3	3	3	4	2	2	4	2	2	3	3	3	3	3	3	3	4	4	4	5	4	4	4	4	4	4	5	5	5	5	5
1	18	1	4	4	3	3	3	3	3	3	4	3	3	3	2	2	2	2	3	4	3	3	3	4	3	2	2	4	4	4	5	5	5	5	5	5	5	5	4	5	4	4	5	4	5	5	5	5	5
2	19	2	3	3	4	3	4	3	3	3	4	3	3	4	3	4	3	3	3	3	4	3	3	4	3	3	2	3	3	3	3	4	4	3	4	4	4	3	3	3	3	3	4	4	4	4	4	4	4
2	19	2	4	4	4	4	4	4	4	2	2	2	3	3	3	3	3	3	3	2	3	3	4	3	4	2	2	3	3	3	3	4	3	3	4	4	4	4	4	4	3	4	5	3	4	4	4	5	5
1	22	1	3	3	3	3	3	3	3	3	3	3	3	3	3	3	3	3	3	3	3	3	3	3	3	3	3	3	3	3	3	3	3	3	3	3	3	4	4	4	4	4	4	4	4	4	4	4	4
1	20	2	2	2	2	2	2	2	2	2	2	2	2	2	3	3	3	3	3	3	3	3	3	3	3	3	3	3	3	3	3	3	3	3	3	3	3	4	4	2	4	4	6	4	4	4	5	5	3
1	19	1	3	3	3	3	3	3	3	4	3	4	3	3	3	5	4	4	4	4	3	4	4	4	4	3	4	4	4	4	4	4	4	4	4	4	4	7	7	7	5	5	6	7	7	7	7	7	7
1	20	1	4	4	5	4	5	4	4	3	2	3	3	4	2	2	3	2	3	2	2	3	4	4	2	2	2	4	4	4	4	4	4	4	4	4	4	4	3	4	3	4	5	5	3	5	5	6	6
2	19	2	5	5	5	5	5	5	5	4	2	3	3	2	2	2	2	2	4	2	3	4	4	3	2	2	2	3	3	3	3	3	3	3	3	3	3	5	5	3	3	4	4	4	4	4	4	4	4
1	19	2	3	3	3	3	3	3	3	4	3	3	3	2	4	4	4	4	3	4	4	3	4	3	3	3	2	3	3	3	3	3	3	3	3	3	3	4	4	4	4	4	4	5	4	4	5	4	5
2	24	2	4	4	4	4	4	4	4	2	2	2	4	1	1	3	1	1	3	3	2	4	3	2	2	2	1	4	4	4	4	4	4	4	4	4	4	5	5	5	5	4	6	5	5	5	5	5	5
2	21	1	3	3	3	2	3	2	3	4	3	3	3	3	3	3	4	4	2	4	4	3	4	4	4	3	2	3	3	2	2	2	2	2	2	2	2	5	5	5	5	5	5	5	5	5	5	5	5
1	18	2	3	3	3	3	3	3	4	4	3	4	4	3	2	1	3	2	3	3	3	4	4	2	2	3	3	3	2	4	4	3	4	3	3	3	3	5	5	5	5	5	5	5	5	5	5	5	5
2	20	1	4	5	4	4	5	5	5	2	3	1	5	1	1	2	2	1	4	1	1	5	1	1	1	1	2	5	5	5	5	4	5	5	5	5	3	7	7	5	7	6	7	6	6	7	7	7	7
1	22	2	2	2	2	2	2	2	3	3	3	3	3	3	3	3	3	3	3	3	4	3	3	3	3	2	2	2	2	3	3	3	2	2	3	3	3	4	4	4	4	3	4	4	4	4	4	4	4
1	20	2	3	2	3	3	3	3	3	3	3	3	3	3	3	3	3	3	3	3	4	4	3	3	3	3	1	3	3	3	3	3	3	3	3	3	3	4	4	4	4	4	4	4	4	4	4	4	4
1	23	2	4	4	4	4	4	4	4	3	2	2	4	1	2	4	3	2	3	3	3	3	3	2	2	2	3	3	3	4	4	4	4	3	4	4	4	5	5	4	4	3	5	4	5	4	5	5	5
1	22	1	5	5	5	5	5	5	4	1	1	2	4	3	1	2	2	1	3	3	2	4	3	3	1	1	1	5	5	5	5	5	5	5	5	5	5	3	3	2	3	3	3	3	3	3	3	3	3
2	22	2	3	3	3	3	3	3	3	3	2	4	4	2	2	2	4	2	3	4	2	3	4	2	2	2	2	3	3	2	4	4	3	3	3	4	4	5	5	5	4	4	4	4	4	6	5	5	5
1	22	2	4	4	4	4	4	4	4	3	4	1	3	3	2	1	1	1	3	4	2	4	2	2	4	2	1	3	3	3	4	5	4	4	4	4	5	6	6	5	5	5	5	5	5	6	6	5	7
1	20	1	3	3	3	3	3	3	3	3	3	3	3	3	3	3	3	3	3	3	3	3	3	3	3	3	1	3	3	4	2	3	3	3	3	3	3	4	4	4	4	4	4	4	4	4	4	4	4
2	20	2	3	3	3	3	3	3	3	4	3	2	3	4	3	4	4	4	3	4	3	3	4	4	2	2	2	3	3	3	3	3	3	3	3	3	3	4	4	4	4	4	4	4	4	4	4	4	4
1	21	2	4	4	4	4	4	4	3	4	5	4	3	5	3	5	3	4	2	4	4	2	4	2	2	2	4	4	4	4	4	3	4	3	4	4	4	4	4	4	4	4	4	4	4	4	5	5	6
1	20	1	3	3	3	3	3	3	3	3	3	3	3	3	3	3	3	3	3	3	3	3	3	3	3	3	3	3	3	3	3	3	3	3	3	3	3	4	4	4	4	4	4	4	4	4	4	4	4
2	23	2	3	3	3	3	3	3	3	3	3	3	3	3	3	3	3	3	3	3	3	3	3	3	3	3	3	3	3	3	3	3	3	3	3	3	3	4	4	4	4	4	4	4	4	4	4	4	4
2	19	2	3	3	3	2	2	2	2	3	4	4	4	3	4	4	4	4	2	3	4	4	3	3	4	1	4	2	2	3	3	2	2	4	3	2	2	4	4	3	4	1	2	4	4	4	4	5	3
2	22	1	2	2	2	2	2	2	2	2	2	2	3	3	3	3	3	3	3	3	3	3	3	3	3	3	3	3	3	3	3	3	3	3	3	3	3	4	4	4	4	4	4	4	4	4	4	4	4
1	20	2	3	2	2	2	2	1	3	4	4	4	3	4	4	4	3	4	2	4	4	3	4	4	4	3	4	2	2	1	2	2	2	2	2	1	1	4	3	2	2	3	2	3	4	3	3	3	3
2	21	2	3	3	3	3	3	3	3	4	3	2	4	3	3	3	3	3	3	3	3	3	3	3	3	3	3	3	3	3	3	3	3	3	3	3	3	5	5	5	3	3	4	5	4	3	3	3	3
2	22	1	3	3	3	3	3	3	3	3	3	3	3	3	3	3	3	3	3	3	4	4	4	4	4	4	4	4	4	4	4	4	4	4	4	4	4	4	4	4	4	4	4	4	4	4	4	4	4
1	19	1	4	4	4	4	4	4	4	3	2	2	3	2	3	3	3	3	3	3	3	4	3	3	3	3	2	4	3	3	4	4	4	3	5	5	5	6	6	6	4	4	6	6	6	6	6	6	6
2	21	2	4	4	4	3	3	3	3	3	3	3	3	4	2	1	4	3	2	4	4	3	4	4	2	2	4	2	2	2	2	3	3	3	4	3	3	4	4	4	4	4	4	4	4	4	4	4	4
2	22	2	5	5	5	5	5	5	4	3	4	2	3	2	2	3	2	2	3	2	2	4	2	2	1	1	1	4	4	4	4	4	4	4	4	4	4	5	5	5	5	5	5	5	5	5	5	5	5
2	22	2	5	5	4	4	4	4	4	2	1	1	4	4	2	2	1	1	4	2	2	5	2	1	1	1	2	2	4	4	4	4	4	4	4	4	4	5	5	5	2	5	5	5	5	6	6	6	6
1	21	1	4	4	4	4	4	4	3	3	2	2	4	2	2	2	2	2	3	3	2	2	2	2	1	1	1	4	4	4	4	4	4	3	3	4	4	5	5	4	4	4	5	5	5	5	5	4	5
1	20	1	3	3	3	3	3	3	3	4	3	3	3	4	3	3	3	3	3	3	3	3	3	3	3	3	1	4	3	3	3	3	3	3	3	3	3	4	4	4	4	4	4	4	4	4	4	4	4
2	22	2	3	3	4	4	4	4	3	2	2	1	3	1	3	2	2	2	3	2	2	3	2	3	2	2	1	3	3	3	3	2	4	3	3	3	3	5	5	5	4	4	5	4	5	4	4	4	5
2	21	2	3	3	3	3	3	3	3	2	3	4	4	2	3	4	4	3	3	4	3	3	4	2	3	2	2	3	3	4	4	4	4	3	3	4	4	5	4	5	3	4	5	5	5	5	5	5	5
1	22	2	3	3	3	3	3	3	3	4	4	4	3	3	3	3	4	4	3	4	4	2	4	4	3	2	2	3	3	3	3	3	3	3	3	3	3	4	4	4	3	4	4	3	3	4	3	4	4
2	22	2	3	4	3	4	3	3	3	3	4	2	3	3	3	3	3	2	2	2	3	2	2	3	4	3	2	3	2	3	3	3	3	2	2	2	4	4	5	4	5	4	5	4	5	4	4	5	4
1	21	1	3	3	3	3	3	3	3	4	4	4	3	3	3	3	3	3	3	3	3	3	3	3	3	3	3	3	3	3	3	3	3	3	4	3	3	4	4	3	4	3	3	3	3	3	3	3	3
1	22	1	3	4	4	4	4	4	4	3	3	1	4	3	1	1	1	1	3	3	1	4	1	2	1	1	1	4	3	4	4	4	4	4	4	4	4	5	5	3	4	4	4	5	4	5	5	6	5
1	23	2	3	3	3	3	3	3	3	3	3	3	3	3	3	3	3	3	3	3	3	3	3	3	3	3	3	3	3	3	3	3	3	3	3	3	3	4	4	4	4	4	4	4	4	4	4	4	4
2	20	2	2	2	2	2	2	2	3	3	3	3	3	3	3	3	3	3	3	3	3	3	3	3	3	3	3	3	3	3	3	3	3	3	3	3	3	4	4	4	4	4	4	4	4	4	4	4	4
2	22	2	4	4	4	4	4	4	4	2	3	2	4	4	3	3	2	2	3	4	3	4	4	2	2	2	1	3	3	4	4	4	4	4	4	4	4	5	5	4	4	4	5	6	5	6	5	6	6
2	21	2	3	4	4	4	4	3	3	4	4	2	3	4	3	1	2	4	3	1	3	3	4	4	4	2	3	3	3	5	4	5	4	3	4	4	4	6	6	4	5	5	5	5	5	4	6	5	7
2	18	1	3	3	3	3	3	3	4	2	2	2	4	1	1	3	3	3	4	3	2	4	4	3	2	1	1	3	3	3	3	3	4	3	3	3	3	5	5	5	5	6	6	6	6	6	6	6	6
1	19	1	4	4	4	4	4	4	4	3	3	2	4	4	2	2	3	2	2	2	3	3	3	3	2	2	2	3	3	3	3	3	3	3	3	3	3	4	4	4	4	4	4	4	4	4	4	4	4
2	21	2	3	3	3	3	3	3	3	3	3	3	3	3	3	3	3	3	3	3	3	3	3	3	3	3	3	3	3	3	3	3	3	3	3	3	3	4	4	4	4	4	4	4	4	4	4	4	4
1	22	1	4	4	4	4	4	4	3	4	3	3	3	3	2	2	2	2	4	3	3	3	2	2	4	2	1	4	4	4	4	4	4	4	4	4	4	4	4	4	4	4	5	5	5	5	5	5	5
2	22	1	4	4	4	4	4	4	2	4	4	3	3	1	3	4	4	3	2	4	4	3	4	4	4	2	2	4	2	4	4	4	3	3	3	3	3	4	4	4	4	4	4	4	4	4	4	4	4
2	19	2	3	3	3	3	4	3	3	2	4	2	2	4	2	2	3	3	2	2	3	3	2	2	2	2	2	4	4	4	3	3	3	2	3	3	3	5	5	3	3	3	4	4	3	3	5	5	6
1	21	2	3	3	3	3	3	3	3	3	3	3	3	3	3	4	3	3	3	3	3	3	3	3	3	3	3	3	3	3	3	3	3	3	3	3	3	3	3	3	3	3	5	5	3	5	5	5	5
2	20	2	3	3	3	3	3	3	3	2	3	3	4	2	4	4	4	4	4	3	3	4	3	4	4	3	3	3	3	2	3	3	3	3	3	3	3	4	3	4	3	4	4	4	4	4	4	4	4
2	20	2	3	3	3	3	3	3	3	3	2	2	3	2	3	2	4	3	2	3	2	3	3	2	3	2	2	3	3	3	3	3	3	3	3	3	3	5	5	4	4	3	5	5	5	4	5	5	5
2	18	1	4	4	4	4	4	4	4	2	3	4	3	3	2	2	2	2	3	3	3	3	3	3	2	2	2	3	3	3	3	3	3	3	3	3	3	4	4	4	4	4	4	4	4	4	4	4	4
2	20	1	4	4	4	4	4	4	4	3	2	2	3	2	3	4	3	2	3	3	2	4	4	3	4	1	1	4	4	4	4	4	4	4	4	4	4	5	4	3	4	4	3	5	5	5	5	5	5
1	19	2	4	3	4	3	3	3	3	3	3	3	3	3	3	2	3	3	3	3	3	3	3	3	3	3	3	3	3	3	3	3	3	3	3	3	3	4	4	4	4	4	4	4	4	4	4	4	4
2	18	2	2	2	2	2	2	2	3	3	3	3	3	3	3	3	3	3	3	3	3	3	3	3	3	3	3	3	3	3	3	3	3	3	3	3	3	3	3	3	3	3	3	3	3	3	3	3	3
1	19	1	5	5	5	5	5	5	5	3	2	1	5	3	1	1	4	2	4	2	2	4	2	2	1	1	1	4	3	4	4	4	4	4	4	4	4	5	5	4	4	4	6	5	5	4	5	5	6
1	21	1	3	3	4	5	4	4	3	4	3	2	3	2	3	3	2	2	3	4	2	3	4	4	2	2	4	3	3	4	4	4	3	3	3	3	4	5	5	4	3	4	4	5	5	3	5	6	7
2	22	1	4	4	4	4	4	4	4	3	2	2	4	3	2	2	2	2	3	4	3	4	2	3	2	2	2	4	3	3	3	3	4	4	4	4	4	4	4	4	4	4	4	4	4	4	4	4	4
1	22	2	3	3	3	3	3	3	4	3	2	2	4	3	2	2	3	3	4	3	2	4	2	2	2	2	2	4	3	4	4	3	3	4	4	4	3	4	4	4	4	4	4	4	4	4	4	4	4
1	21	1	3	3	3	3	3	3	3	4	3	4	3	4	2	4	3	2	2	3	2	3	4	3	2	2	4	3	3	4	3	4	3	4	4	4	5	4	4	2	3	3	5	6	5	6	6	6	6
1	23	1	4	4	4	4	4	4	4	4	2	4	3	2	3	4	3	3	3	4	3	4	4	4	3	3	2	4	4	4	4	4	4	4	4	4	4	5	5	4	3	4	5	5	4	5	5	5	5
1	22	1	5	5	5	5	5	5	2	4	4	3	3	4	4	4	3	3	2	4	4	3	3	3	3	3	4	5	5	5	5	5	5	5	5	5	5	3	3	3	3	3	3	3	3	3	3	3	3
1	22	1	4	4	4	4	4	4	3	3	4	3	3	3	3	3	3	3	3	3	3	3	3	3	3	3	3	3	3	3	3	3	3	3	3	3	3	4	4	4	4	4	4	4	4	4	4	4	4
2	19	2	4	4	3	3	3	3	3	4	2	2	4	2	2	2	2	2	2	2	2	4	2	4	4	2	1	4	4	2	5	3	4	5	3	5	5	5	5	3	5	4	3	5	3	4	6	5	6
1	18	2	3	3	3	2	3	2	1	4	5	5	1	4	4	4	5	5	2	4	4	3	5	3	3	3	4	3	3	3	2	2	2	2	2	2	1	5	4	4	6	4	4	4	4	5	4	5	5
2	20	1	3	3	3	3	3	3	3	2	4	4	4	4	4	3	3	2	3	3	2	4	3	3	3	2	2	4	3	3	3	3	4	4	4	3	3	5	4	4	4	4	4	5	4	5	5	5	5
2	22	2	2	2	2	2	2	2	3	3	3	3	3	3	3	3	3	3	3	3	3	3	3	3	3	3	3	3	3	3	3	3	3	3	3	3	3	2	3	4	3	4	2	4	4	3	3	4	4
2	25	1	3	3	3	2	2	2	3	3	3	3	4	3	3	4	3	2	3	3	3	3	3	3	3	2	1	3	3	3	3	3	3	3	3	3	3	5	5	5	4	5	5	5	4	5	5	5	5
1	20	1	4	3	4	4	4	4	4	2	2	3	4	2	2	3	4	3	3	3	4	3	4	3	2	3	3	4	4	4	4	4	4	4	4	4	4	4	4	4	4	5	5	4	4	4	4	5	5
1	19	1	3	3	3	3	3	3	3	3	3	3	4	3	3	3	2	3	3	3	3	3	3	3	2	3	3	4	4	3	4	4	4	4	4	4	4	3	3	4	3	4	5	2	2	2	3	3	5
2	21	1	3	3	3	3	3	3	4	2	2	2	3	2	2	2	2	2	2	2	2	2	2	2	2	2	2	2	2	2	2	2	2	2	2	2	2	4	4	4	4	4	4	4	4	4	4	4	4
2	20	2	4	4	4	4	4	4	3	3	4	3	3	4	3	3	3	3	4	3	3	4	4	3	3	3	3	3	3	3	3	3	3	3	3	3	3	5	4	4	4	4	4	5	5	5	5	5	5
2	20	1	5	5	5	5	5	5	4	3	2	3	3	2	2	3	3	4	3	3	2	2	2	2	1	3	1	4	4	4	4	4	3	4	4	4	4	5	5	5	5	5	5	5	5	5	5	5	5
2	20	1	3	3	3	3	3	3	3	3	3	3	3	3	3	3	3	3	3	3	3	3	3	3	3	3	3	3	3	3	3	3	3	3	3	3	3	6	6	6	6	6	6	6	5	6	6	6	4
1	21	2	3	3	3	3	3	3	3	3	3	3	3	3	3	3	3	3	3	3	3	3	3	3	3	3	3	3	3	3	3	3	3	3	3	3	3	4	4	4	4	4	4	4	4	4	4	4	4
2	23	1	5	5	5	5	5	5	4	2	2	2	4	2	1	2	2	2	3	4	2	3	2	2	2	2	1	4	4	4	4	4	4	4	4	4	4	5	5	4	4	4	5	5	6	4	4	5	5
2	20	2	2	3	3	3	3	3	2	4	4	4	3	3	3	3	2	3	2	3	4	3	4	4	4	3	1	3	3	3	3	4	3	4	3	4	4	3	3	3	3	3	3	3	3	3	4	3	4
1	18	1	3	3	3	3	3	3	3	3	3	3	3	4	3	2	3	3	3	4	4	3	4	4	3	3	4	3	3	3	3	4	3	3	3	3	3	4	4	4	4	4	4	4	4	4	4	4	4
1	21	1	3	3	4	3	4	3	3	3	3	3	4	2	3	2	4	4	2	4	3	4	4	3	4	2	2	3	4	3	4	4	5	4	5	4	5	4	4	2	3	4	3	3	4	4	4	4	5
2	22	1	3	3	3	3	3	3	3	4	4	4	3	4	3	3	4	4	2	4	4	2	3	3	2	3	3	3	3	3	3	3	3	2	4	2	3	4	4	2	2	4	4	3	4	3	4	3	4
2	20	1	3	3	3	3	3	3	3	3	3	3	3	3	3	4	3	3	3	3	3	3	3	3	3	1	1	3	3	3	3	3	3	3	3	3	3	3	3	3	3	3	3	3	3	3	3	3	3
1	22	2	4	4	4	4	4	4	4	4	4	3	4	5	4	3	3	3	3	3	3	3	3	3	3	3	3	3	3	3	3	3	3	3	3	3	3	4	4	4	4	4	4	4	4	4	4	4	4
2	20	2	3	3	3	3	3	3	4	2	2	3	3	2	2	2	2	2	3	4	2	4	4	2	2	2	1	4	4	4	4	3	3	4	4	4	4	4	4	3	5	5	5	5	5	5	5	5	5
1	22	2	3	4	3	4	3	4	3	2	3	3	4	1	2	3	3	2	3	4	3	4	3	2	2	2	2	3	3	3	3	3	3	3	3	3	3	4	5	4	5	4	5	4	5	4	5	4	5
1	19	2	3	3	3	3	3	3	3	4	4	4	4	4	3	3	2	2	2	2	2	3	3	3	2	2	4	2	3	3	3	4	3	2	3	3	3	4	4	4	4	4	4	4	4	4	4	4	4
1	21	2	2	2	1	2	2	2	3	3	3	3	3	3	3	3	3	3	3	3	3	3	3	3	3	3	3	3	3	3	3	3	3	3	3	3	3	4	4	4	4	4	3	4	4	3	3	3	4
2	21	2	3	3	3	3	3	3	3	3	3	3	3	3	3	3	3	3	3	3	3	3	3	3	3	3	3	3	3	3	3	3	3	3	3	3	3	4	4	4	4	4	4	4	4	4	4	4	4
1	21	1	3	3	3	3	3	3	3	3	3	3	3	3	3	3	3	3	3	3	3	3	3	3	3	3	3	3	3	3	3	3	3	3	3	3	3	4	4	4	4	4	4	4	4	4	4	4	4
2	20	2	3	3	4	4	4	3	3	4	3	3	4	4	3	3	4	3	3	3	3	4	3	3	3	3	3	3	3	3	3	3	3	3	3	3	3	4	5	3	3	3	3	3	4	4	4	4	4
1	20	2	4	3	3	3	3	4	4	3	2	2	4	2	3	3	1	2	4	3	2	3	2	2	2	3	2	4	3	4	4	3	4	3	3	4	3	5	5	4	3	3	5	6	5	5	6	4	7
1	21	1	3	3	3	3	3	3	3	3	3	3	3	3	3	3	3	3	3	3	3	3	3	3	3	3	3	3	3	3	3	3	3	3	3	3	3	4	4	4	4	4	4	4	4	4	4	4	4
1	21	1	3	3	4	3	3	3	2	3	4	3	3	3	3	1	4	3	3	4	4	3	4	3	3	2	1	4	3	4	3	4	4	3	4	4	4	4	3	4	3	5	4	3	4	4	4	4	4
1	22	2	1	2	2	2	2	2	2	4	4	4	3	3	3	3	3	3	2	4	4	3	3	3	3	3	3	2	2	1	1	2	1	2	2	2	2	3	3	3	3	3	3	3	3	3	3	3	3
1	21	2	3	3	3	3	3	3	3	3	3	3	3	3	3	3	3	3	3	3	3	3	3	3	3	3	3	3	3	3	3	3	3	3	3	3	3	4	4	4	4	4	4	4	4	4	4	4	4
1	20	1	3	4	3	3	4	3	3	4	4	4	2	2	2	2	3	2	2	4	4	3	4	3	1	3	2	3	4	2	3	4	3	3	4	3	4	3	3	4	3	3	3	3	3	3	3	3	4
1	18	1	4	4	4	4	4	4	5	3	1	1	3	3	1	1	1	1	4	1	2	3	1	1	1	1	1	4	4	4	4	4	4	4	4	5	5	7	6	7	7	7	7	7	7	6	6	7	7
2	22	2	3	4	3	3	3	4	4	3	4	4	4	3	3	3	3	3	3	3	2	3	4	2	2	2	2	2	2	3	3	3	3	3	3	3	3	4	5	5	4	4	5	4	5	4	5	4	5
1	20	2	4	4	4	4	4	4	3	4	3	3	4	4	3	3	3	3	3	4	4	3	4	4	2	2	3	3	3	3	3	3	3	3	3	3	3	4	4	4	3	4	4	4	4	4	4	4	5
1	20	1	3	3	3	3	3	3	2	4	4	3	3	4	2	2	2	4	2	4	4	3	4	4	4	3	4	3	3	2	2	3	3	3	3	3	3	4	4	4	4	4	4	4	4	4	4	4	4
1	20	1	3	3	3	3	3	3	4	2	2	2	2	2	2	2	2	2	2	2	2	2	2	2	2	2	2	3	3	3	3	3	3	3	3	3	3	4	4	4	4	4	4	4	4	4	4	4	4
2	19	1	3	4	3	4	3	3	3	3	3	3	3	3	3	3	3	3	3	3	3	3	3	3	3	3	3	3	3	3	3	3	3	3	3	3	3	6	6	6	6	6	6	6	6	6	6	6	6
1	21	1	4	4	4	4	4	4	4	4	3	3	3	3	3	3	3	3	3	3	3	3	3	3	3	3	3	3	3	3	3	3	3	3	3	3	3	4	4	4	4	4	4	4	4	4	4	4	4
2	20	2	4	4	4	4	4	4	2	3	2	4	4	4	2	4	2	2	2	4	4	4	4	2	3	2	2	4	4	4	4	4	4	4	4	4	4	5	5	3	5	5	5	5	5	5	5	5	5
1	22	2	5	5	5	5	5	5	3	3	2	1	4	2	1	2	2	2	4	2	3	3	3	3	3	3	2	3	3	3	3	3	3	3	3	3	3	5	5	5	4	4	4	5	4	4	4	4	4
1	21	2	3	3	3	3	3	3	3	4	4	3	3	1	3	3	3	3	1	3	2	2	3	3	3	3	3	3	3	2	2	3	3	2	2	2	3	5	5	4	4	4	5	4	4	4	5	5	5
2	20	1	3	3	3	3	3	3	3	3	4	4	3	2	3	4	4	2	3	4	4	3	4	3	3	2	4	3	3	3	4	3	3	3	3	3	4	5	4	5	4	4	4	5	4	4	5	5	5
2	20	1	4	4	3	3	3	3	4	4	3	3	3	4	4	3	4	4	4	4	3	3	4	4	3	3	2	4	4	4	3	3	3	3	3	3	3	4	4	6	4	4	4	4	4	4	4	4	4
1	20	2	2	2	2	2	2	2	3	4	2	3	4	3	2	2	2	2	3	3	4	4	3	3	2	2	2	3	3	3	3	4	3	3	3	3	3	4	4	4	4	4	4	4	4	4	4	4	4
2	20	1	2	2	2	2	2	2	3	3	3	3	3	3	3	3	3	3	3	3	3	3	3	3	3	3	3	3	3	3	3	3	3	3	3	3	3	4	4	4	4	4	4	4	4	4	4	4	4
1	22	1	2	2	2	2	2	2	2	2	2	2	2	2	2	2	2	2	2	3	3	3	3	3	3	3	3	3	3	3	3	3	3	3	3	3	3	4	4	4	4	4	4	4	4	4	4	4	4
1	20	1	3	3	3	3	3	3	4	3	4	2	2	2	2	2	2	2	2	2	2	2	2	2	2	2	2	4	3	2	2	3	3	3	3	3	3	4	4	3	2	3	3	3	3	3	3	3	3
1	20	1	3	3	3	3	3	3	3	3	3	3	3	3	3	3	3	3	3	3	3	3	3	3	3	3	3	3	3	3	3	3	3	3	3	3	3	4	4	4	4	4	4	4	4	4	4	4	4
1	20	2	5	5	5	5	5	5	4	3	2	4	5	3	2	3	3	2	3	3	2	4	4	4	2	2	2	2	2	2	2	4	4	4	4	4	4	5	5	5	5	5	5	5	5	5	5	5	5
1	20	1	3	3	3	3	3	3	3	2	4	2	3	4	2	2	3	2	2	4	4	3	4	4	3	2	2	3	3	3	3	3	3	3	2	3	3	4	4	4	4	4	4	4	4	4	4	4	4
2	19	1	2	2	2	2	2	2	2	4	4	2	3	4	3	2	2	2	3	4	4	3	4	4	2	2	2	3	3	2	3	3	2	2	2	3	3	4	4	3	2	4	4	4	3	3	4	5	5
2	20	1	3	4	1	2	2	2	3	3	2	2	2	1	3	4	3	4	2	4	4	3	3	3	4	2	1	3	3	4	4	3	3	3	2	3	3	6	5	5	6	5	5	6	5	5	5	5	5
2	21	2	4	4	3	3	3	4	4	3	4	4	3	4	3	4	4	4	3	4	3	3	3	3	3	3	2	3	4	4	4	4	4	4	4	4	4	5	5	5	5	5	5	5	5	6	6	6	6
2	20	1	3	3	3	3	3	3	3	3	4	4	4	4	2	1	2	2	3	4	4	4	4	2	2	2	2	2	2	4	4	3	3	4	4	4	4	5	5	4	3	4	4	4	5	5	5	5	5
1	21	2	5	5	5	5	5	5	4	3	3	3	4	4	3	4	2	3	3	3	3	3	3	3	3	2	2	4	3	3	3	3	3	3	3	3	3	4	4	3	3	4	4	4	4	4	4	4	4
1	18	2	3	3	3	3	3	3	3	4	3	3	3	3	3	3	3	3	3	3	3	3	3	3	3	3	3	3	3	3	3	3	3	3	3	3	3	5	3	4	4	3	4	4	5	4	4	4	4
2	21	2	4	4	4	4	4	4	4	3	3	2	3	2	2	2	2	2	2	2	3	3	3	3	4	3	1	4	3	4	4	3	3	3	4	4	4	4	4	4	4	4	4	4	4	4	4	4	4
2	21	2	4	4	4	4	4	4	3	4	3	3	3	4	2	4	2	2	2	4	3	4	4	2	2	4	3	4	4	4	4	4	4	4	4	4	4	4	4	3	4	3	4	5	4	5	5	6	6
2	21	1	3	3	3	3	3	3	3	3	3	3	3	3	3	3	3	3	3	3	3	3	3	3	3	3	3	3	3	3	3	3	3	3	3	3	3	4	4	4	4	4	4	4	4	4	4	4	4
1	20	2	3	3	3	3	3	3	3	4	4	4	3	3	3	4	4	2	2	4	2	3	4	2	3	3	4	3	3	3	3	3	3	3	3	3	3	4	4	4	4	4	4	4	4	4	4	4	5
2	20	2	5	5	5	5	5	5	3	3	3	3	2	3	3	4	3	3	2	2	3	3	2	2	3	3	1	2	3	4	4	3	3	3	4	4	3	7	7	4	4	4	4	5	5	5	5	4	5
2	20	2	4	4	4	4	4	4	4	2	2	1	3	3	2	2	2	2	3	3	2	3	2	2	4	2	2	4	3	4	4	3	4	3	3	4	4	5	5	4	5	5	5	5	5	5	5	5	5
2	21	1	2	2	2	2	2	2	3	3	4	2	3	4	3	4	4	4	2	4	4	3	3	3	4	3	2	3	3	3	3	3	3	3	3	3	3	4	4	4	4	4	4	4	4	4	4	4	4
2	20	1	3	3	3	3	3	3	4	3	3	3	3	3	3	3	3	3	3	3	3	3	3	3	3	3	3	4	3	3	3	3	3	3	3	3	3	4	4	4	4	4	4	4	4	4	4	4	4
1	21	1	4	4	4	4	4	4	5	3	3	3	3	2	2	3	2	2	3	2	2	4	3	3	3	2	2	3	3	3	3	4	4	4	4	3	4	4	4	4	3	4	5	5	4	5	5	5	5
2	21	1	3	4	4	4	4	4	3	4	2	4	3	2	3	2	4	2	4	4	4	3	4	3	2	2	3	4	4	4	4	4	4	4	4	4	4	4	4	4	4	3	5	4	4	4	4	4	4
2	19	1	4	4	4	4	4	4	4	3	2	3	3	2	2	2	4	3	4	3	3	3	3	3	3	2	2	3	3	3	3	3	3	3	3	4	4	4	5	5	5	5	5	5	5	5	5	4	5
1	20	1	3	3	4	3	3	3	3	3	4	3	4	3	2	2	2	2	3	4	4	3	4	3	4	1	3	3	2	4	4	4	4	3	3	3	4	4	3	4	4	4	4	4	4	4	5	5	5
2	20	1	3	3	3	3	3	3	3	3	4	3	4	3	2	2	2	2	2	2	3	3	2	3	2	2	3	4	3	2	3	4	3	2	3	3	4	3	3	3	4	3	3	4	3	3	4	4	4
2	21	2	3	3	3	3	3	3	4	3	4	3	3	3	2	3	3	3	3	4	3	3	2	2	2	2	1	4	3	4	4	5	5	5	5	5	4	4	4	4	4	4	4	4	4	4	4	4	5
2	20	2	3	3	3	2	3	3	3	4	3	2	4	2	2	2	3	2	2	4	3	3	2	3	2	2	2	3	3	3	3	2	4	3	4	3	4	4	4	4	4	4	4	4	4	4	4	4	4
2	21	1	3	3	3	3	3	3	4	2	3	2	3	4	3	3	3	3	3	3	3	3	3	3	3	3	3	3	3	3	3	3	3	3	3	3	3	4	5	3	5	4	4	4	4	4	4	4	4
1	20	2	2	3	3	2	3	3	3	4	4	4	3	3	3	2	3	3	3	4	3	3	4	3	3	3	4	3	2	2	3	3	2	2	3	3	3	3	3	2	3	3	3	3	3	3	3	3	4
1	20	1	3	4	3	3	3	3	3	3	3	3	3	3	2	3	3	3	4	3	3	3	3	3	2	2	1	3	3	3	3	2	3	3	3	3	3	4	4	3	5	5	4	4	4	4	5	4	5
1	19	1	2	3	3	3	3	3	3	4	4	4	3	5	3	4	3	3	2	3	3	3	3	4	4	3	3	3	3	2	2	2	3	3	2	4	2	4	3	3	2	3	3	3	4	4	4	5	4
2	21	1	4	4	4	4	4	4	4	2	2	2	4	2	2	2	2	2	4	2	2	4	2	2	4	2	1	4	4	4	4	4	4	4	4	4	4	5	5	5	5	5	5	5	5	5	5	5	5
1	19	1	2	2	2	2	2	2	3	4	4	2	4	2	2	2	4	2	3	4	4	2	4	2	2	3	1	3	3	3	3	3	3	3	3	3	3	4	4	3	3	3	3	3	3	3	4	4	4
2	19	1	4	4	4	4	4	4	4	3	3	2	4	2	3	3	3	3	3	2	2	3	2	2	2	2	2	4	4	4	4	4	4	4	4	4	4	4	4	4	4	4	4	4	4	4	4	4	4
2	18	1	5	5	5	5	5	5	5	3	3	2	3	4	2	2	3	2	3	3	4	4	3	3	1	1	1	5	5	5	5	5	5	5	5	5	5	4	4	3	4	4	4	5	5	5	5	5	7
1	20	1	2	3	3	3	3	3	3	4	3	4	2	3	4	3	3	3	3	3	3	2	3	3	4	2	1	4	3	2	2	3	4	3	2	3	3	4	5	3	5	5	4	3	4	5	5	4	3
1	19	1	3	3	3	3	3	3	3	3	3	3	3	3	3	3	3	3	3	3	3	3	3	3	3	3	3	3	3	3	3	3	3	3	3	3	3	4	4	4	4	4	4	4	4	4	4	4	4
2	19	2	5	4	5	4	5	5	4	4	4	3	2	4	4	4	4	4	2	4	4	2	2	4	2	2	1	4	3	4	4	4	3	4	4	4	5	4	4	3	3	4	4	4	3	4	4	5	5
1	20	1	3	3	3	3	3	3	3	3	3	3	3	3	3	3	3	3	3	3	3	3	3	3	3	3	3	3	3	3	3	3	3	3	3	3	3	4	4	4	4	4	4	4	4	4	4	4	4
2	20	2	3	3	3	2	2	1	3	3	4	1	2	3	1	1	1	1	2	3	2	2	3	3	1	1	1	3	2	2	2	2	2	2	2	2	3	3	3	3	3	3	3	3	3	3	3	3	3
2	19	1	3	3	3	3	3	3	3	3	3	3	3	3	3	3	3	3	3	3	3	3	3	3	3	3	3	3	3	3	3	3	3	3	3	3	3	4	4	4	4	4	4	4	4	4	4	4	4
2	20	2	4	4	4	4	4	4	4	3	3	3	3	3	2	3	3	2	2	3	2	3	3	3	3	3	1	4	4	3	3	3	4	4	4	4	4	5	5	4	4	4	4	5	4	4	4	4	5
2	20	1	4	3	5	4	4	4	3	4	2	2	3	3	2	3	2	2	3	3	2	2	2	2	3	2	2	4	4	4	4	3	4	4	4	4	4	5	5	2	2	5	6	5	4	5	6	6	4
1	19	2	5	5	5	5	5	5	5	2	2	1	4	2	2	2	2	1	3	2	2	4	1	2	1	1	1	4	3	4	4	4	4	4	4	4	4	4	4	4	4	4	4	4	4	4	5	4	6
1	20	1	4	4	4	4	3	3	4	3	2	4	4	2	2	2	2	2	3	3	2	3	3	3	2	2	2	3	3	3	3	3	3	3	4	3	3	5	4	4	3	3	5	5	5	5	5	5	5
2	20	1	3	3	3	3	3	3	4	3	2	2	3	4	2	2	2	2	3	3	3	3	3	3	3	3	3	3	3	3	3	3	3	3	3	3	3	4	4	4	4	4	4	4	4	4	4	4	4
2	20	2	4	3	4	4	3	4	5	3	2	4	3	4	2	3	3	2	4	2	2	4	4	2	3	2	1	3	3	3	3	3	4	4	3	4	4	6	6	5	5	5	6	6	6	6	7	7	7
2	18	1	3	3	3	3	3	3	3	3	3	3	3	4	2	3	3	2	3	3	3	3	3	2	3	2	3	3	3	2	3	4	3	4	3	4	3	4	4	3	3	4	4	4	4	4	5	4	4
1	22	1	3	3	3	3	3	3	4	3	3	2	3	4	2	2	3	2	4	3	3	4	2	3	2	2	2	4	3	3	3	3	5	3	3	3	3	6	6	3	4	5	5	5	5	7	5	7	6
1	19	1	4	4	4	4	4	3	3	3	3	3	3	2	2	3	2	2	2	3	3	3	3	2	3	2	2	3	3	3	3	3	3	3	3	3	3	5	5	4	5	4	5	4	4	5	4	4	5
1	19	2	3	3	3	3	3	3	4	3	3	3	3	3	3	3	3	3	3	3	3	3	3	3	3	3	3	3	3	3	3	3	3	3	3	3	3	4	4	4	4	4	4	4	4	4	4	4	4
2	20	1	3	3	3	3	3	3	3	4	4	3	2	4	4	2	2	2	2	4	4	3	3	3	4	4	4	3	3	3	3	3	3	3	3	3	3	4	4	3	3	4	4	4	4	4	4	4	4
2	21	2	3	3	3	3	3	3	3	3	3	3	3	3	3	3	3	3	3	3	3	3	3	3	3	3	3	3	3	3	3	3	3	3	3	3	3	4	4	4	4	4	4	4	4	4	4	4	4
1	21	2	3	3	3	3	3	3	3	4	3	4	4	3	3	3	4	4	3	4	4	3	4	3	3	2	3	2	3	3	3	3	3	2	4	3	4	4	4	3	5	4	4	4	5	5	5	5	6
2	20	2	3	3	3	3	3	3	4	4	4	3	3	4	3	3	4	3	3	3	2	3	3	2	4	2	4	3	3	3	3	3	3	3	3	3	3	3	3	3	4	3	3	3	3	3	3	3	4
2	20	1	4	4	4	3	5	3	4	4	2	3	4	4	3	3	4	2	3	3	2	4	2	2	2	2	2	4	4	4	4	3	2	3	3	4	3	5	4	4	4	4	4	5	5	6	7	6	5
2	20	2	3	3	2	3	3	2	3	4	3	4	3	2	3	3	3	3	2	4	4	2	3	4	3	3	3	4	3	4	3	4	3	3	3	3	4	4	4	3	5	3	4	3	3	4	3	5	5
2	20	2	3	3	3	3	3	3	3	3	4	4	4	2	2	2	4	2	3	2	3	4	3	2	2	2	2	3	3	3	3	4	4	4	4	4	3	4	4	4	4	4	4	4	4	4	4	4	4
2	20	1	4	4	4	4	5	5	4	2	2	2	2	2	2	2	2	2	2	2	2	2	2	2	2	2	2	3	3	4	3	2	3	3	4	4	4	4	4	4	3	4	5	5	5	5	5	5	5
2	21	2	2	2	2	2	2	2	4	3	2	1	3	2	2	2	1	2	2	4	3	3	2	3	1	1	2	4	3	3	3	3	3	3	3	3	3	4	4	3	3	3	4	3	3	3	3	3	3
2	20	2	3	3	3	3	3	3	4	3	4	3	3	3	3	3	4	3	3	3	3	3	3	3	2	2	2	3	2	3	3	2	4	2	3	3	3	4	4	4	4	4	4	4	4	4	4	4	4
1	20	1	3	3	3	3	3	3	4	3	3	3	3	3	3	3	3	3	3	3	3	3	3	3	2	2	3	3	3	3	3	3	3	3	3	3	3	4	4	4	4	4	4	4	4	4	4	4	4
2	20	1	1	2	3	3	3	3	4	3	3	2	3	4	2	3	2	2	3	3	3	3	1	3	3	2	1	3	3	3	3	3	4	4	3	4	3	5	4	3	5	5	5	3	5	6	4	5	6
2	20	2	3	3	4	3	4	3	3	4	3	2	3	4	2	3	3	2	2	4	3	3	3	3	3	2	4	3	3	2	3	3	3	3	3	3	3	4	4	3	3	4	4	4	4	4	4	4	5
2	20	2	3	3	3	3	3	3	4	2	2	4	4	2	2	2	2	2	4	3	2	4	2	2	2	2	2	4	4	4	4	4	4	4	2	4	4	4	4	3	4	4	4	4	4	4	4	4	4
2	18	2	4	4	4	4	4	4	3	4	4	4	3	4	4	4	4	4	3	4	2	3	3	4	3	2	4	4	4	4	4	2	3	3	3	3	3	4	4	3	4	4	4	4	4	4	4	4	4
1	18	1	5	5	5	5	5	5	4	2	3	3	4	4	2	1	3	3	3	3	3	4	3	4	1	1	1	4	4	4	4	4	4	4	4	4	4	6	6	6	6	6	6	6	5	6	6	6	6
1	18	1	4	4	5	5	5	5	4	4	2	3	4	3	2	2	2	2	3	3	2	3	3	3	1	2	1	3	3	3	5	4	4	3	4	4	3	6	6	6	4	4	6	6	6	6	6	6	6
1	18	2	2	3	3	2	3	3	2	2	4	4	2	3	1	2	2	2	2	3	3	2	4	1	1	1	3	3	2	2	3	2	3	2	3	2	2	4	3	2	4	3	3	3	3	3	5	7	4
2	19	1	4	4	4	4	5	5	3	2	4	3	2	2	2	3	2	3	2	2	2	4	4	3	2	2	2	4	3	3	4	4	4	2	4	4	4	4	3	3	4	3	5	6	3	5	5	4	4
2	21	2	5	5	5	5	5	5	4	4	2	4	4	2	3	4	3	3	4	5	3	2	4	3	2	3	3	4	4	4	3	3	4	2	4	4	2	4	4	6	6	2	4	4	4	2	4	7	6
2	18	2	3	3	3	3	3	3	3	3	3	3	3	3	3	3	3	3	3	3	3	3	3	3	3	3	3	3	3	3	3	3	3	3	3	3	3	7	7	7	7	7	7	7	7	7	7	7	7
1	19	2	3	3	3	3	3	3	4	4	4	3	3	4	3	3	3	3	3	3	3	3	3	3	2	3	2	3	3	3	3	3	3	3	3	3	3	4	4	4	4	4	4	4	4	4	4	4	4
1	19	1	4	3	3	4	3	4	2	4	3	4	4	2	1	3	1	1	3	3	3	3	1	1	1	1	1	4	4	4	4	4	4	4	4	4	4	5	5	5	5	5	5	5	5	6	6	6	7
2	20	2	4	3	3	3	3	3	3	4	4	3	3	3	2	4	3	3	2	4	3	3	2	2	4	2	2	3	3	3	3	3	3	3	3	3	3	3	3	2	2	3	3	4	3	3	3	3	4
2	21	2	4	4	4	4	4	3	5	1	1	1	4	1	3	1	1	3	4	3	1	5	3	4	1	1	1	5	5	5	5	5	5	5	5	5	5	5	5	5	4	5	5	5	5	5	5	5	5
1	18	2	5	5	5	5	5	5	3	3	3	4	3	4	3	3	3	3	3	4	4	3	4	4	2	1	1	4	4	3	3	3	4	3	3	4	4	5	5	4	3	5	5	4	5	5	5	5	5
1	18	1	5	5	5	5	5	5	4	3	1	3	4	2	1	3	1	1	3	2	2	3	3	2	1	1	1	5	4	5	5	5	5	3	5	5	5	5	5	4	4	4	5	5	4	4	5	5	7
1	18	2	5	5	5	5	5	5	4	2	2	2	4	2	3	2	2	2	3	3	3	4	2	2	2	2	2	4	4	4	4	4	4	4	4	4	4	5	5	5	5	5	5	5	5	5	5	5	5
1	18	1	5	5	5	5	5	5	4	2	2	2	4	2	2	2	2	2	4	2	2	4	2	2	2	2	2	4	4	4	4	4	4	4	4	4	4	6	6	6	6	6	6	6	6	6	6	6	6
1	19	2	3	3	3	3	3	3	3	3	3	3	3	3	3	3	3	3	3	3	3	3	3	3	3	3	3	3	3	3	3	3	3	3	3	3	3	4	4	4	4	4	4	4	4	4	4	4	4
1	19	2	4	4	4	4	4	4	3	4	4	4	3	2	1	3	2	2	2	4	3	4	4	4	2	4	1	3	3	4	3	3	3	3	3	3	3	4	5	4	3	3	4	3	4	4	4	5	5
1	19	1	3	3	3	3	3	3	3	3	3	3	3	3	3	3	3	3	3	3	3	2	2	2	2	2	2	3	3	3	3	3	3	3	3	3	3	4	4	4	4	4	4	4	4	4	4	4	4
1	19	1	4	3	3	3	3	3	4	2	2	2	4	3	2	2	1	1	3	2	3	3	3	3	3	3	3	3	3	3	3	3	3	3	3	3	3	6	6	6	6	6	6	6	6	6	6	6	6
2	18	1	3	3	3	3	3	3	3	4	4	4	3	3	3	4	3	3	3	3	3	3	4	3	3	3	3	3	3	3	3	3	3	3	3	3	3	4	4	4	4	4	4	4	4	4	4	4	4
2	19	1	5	5	5	5	5	5	3	4	3	1	3	2	2	2	2	2	3	3	1	4	1	2	1	1	1	4	4	4	4	4	4	4	4	4	4	4	4	5	4	4	4	5	4	4	5	5	6
2	19	1	5	5	5	5	5	5	3	3	3	3	3	3	3	3	3	3	3	3	3	3	3	3	3	3	3	3	3	3	3	3	3	3	3	3	3	4	4	4	4	4	4	4	4	4	4	4	4
1	20	1	4	3	4	4	4	3	3	3	3	3	3	2	2	2	3	3	2	3	3	4	3	3	2	2	3	3	3	3	3	2	3	3	3	3	3	4	5	4	5	5	3	4	5	5	5	4	4
2	18	1	4	4	4	4	4	4	3	4	3	2	4	2	2	1	1	1	2	3	2	3	3	2	2	2	1	4	3	4	4	3	4	3	4	4	4	5	4	4	3	4	5	4	5	4	4	5	5
1	19	2	3	3	3	3	3	3	3	4	3	4	3	1	3	3	2	4	2	4	4	3	4	2	1	1	3	4	3	3	3	3	3	2	4	3	3	4	4	4	3	3	5	5	4	5	5	5	5
1	18	1	3	3	3	3	3	3	3	3	3	3	3	2	3	3	3	3	3	3	3	3	3	3	3	3	3	4	3	4	3	3	3	3	3	3	3	5	5	4	4	4	4	4	4	4	4	4	4
1	18	1	4	4	3	3	3	3	4	2	2	2	4	2	2	2	2	2	4	2	2	3	2	2	2	2	2	4	3	4	4	4	4	4	4	4	3	7	7	7	4	3	6	6	6	6	6	6	5
2	18	2	4	4	4	4	4	4	3	4	4	3	3	4	3	2	4	3	2	4	4	2	3	2	3	3	4	4	4	4	4	4	4	2	4	4	4	4	4	3	3	3	3	3	3	3	3	3	3
1	18	2	4	4	4	4	4	4	3	3	3	3	3	3	3	3	3	3	3	3	3	4	4	3	2	2	2	4	3	3	3	3	3	3	3	3	3	4	4	4	4	4	4	4	4	4	4	4	4
2	18	2	4	4	4	4	4	4	4	3	3	3	4	4	2	3	3	3	3	4	3	4	2	2	3	2	1	4	3	4	4	4	4	3	4	4	4	5	5	5	4	5	5	5	5	5	5	5	5
1	18	1	4	4	4	4	4	4	3	4	3	3	3	4	2	3	2	3	2	4	4	3	3	4	2	3	1	3	3	3	4	4	4	3	4	4	4	4	4	3	3	4	5	5	4	5	6	7	7
2	18	1	4	4	4	4	4	4	3	3	4	2	3	2	3	3	3	3	3	4	4	3	2	3	4	2	1	3	3	4	3	4	3	3	3	5	4	5	5	4	4	4	5	4	4	5	7	7	7
1	19	2	4	4	4	4	4	4	3	4	3	4	3	2	1	3	1	1	3	4	4	3	3	1	1	1	1	4	3	4	4	4	4	4	4	4	4	7	7	5	4	7	7	7	5	7	7	7	7
1	18	2	4	4	4	4	4	4	4	2	2	3	4	2	2	2	3	4	3	4	2	3	4	4	2	2	2	4	4	4	4	4	4	4	4	4	4	5	4	4	4	5	5	5	5	5	5	5	5
1	19	1	4	4	4	4	4	4	4	3	3	2	4	4	4	2	3	4	2	2	2	3	2	2	2	2	2	4	4	4	4	4	4	4	4	4	4	5	5	3	4	4	5	5	3	4	4	3	4
1	19	1	3	4	4	3	3	3	2	4	3	4	3	4	3	3	3	3	3	4	4	3	4	4	3	3	4	5	5	5	5	4	5	4	5	5	5	3	3	2	2	2	2	3	3	3	3	6	5
2	18	2	3	3	2	2	2	2	3	4	3	3	3	4	3	4	4	4	3	4	4	3	4	4	4	3	1	3	2	3	1	3	1	1	2	2	2	2	2	2	3	2	2	2	2	2	3	6	4
2	19	2	4	4	4	4	4	3	4	3	4	3	4	3	4	3	4	4	3	4	4	3	4	4	3	3	2	4	3	3	3	2	3	3	4	4	3	4	4	3	3	3	4	4	4	4	5	5	4
1	18	1	5	5	5	5	4	4	4	4	2	2	4	2	4	2	4	2	4	2	2	4	2	2	2	2	2	5	5	5	5	4	4	4	4	4	4	6	6	6	6	6	6	6	6	6	6	6	6
1	18	1	5	5	5	5	5	5	4	2	2	3	4	2	3	2	2	3	3	3	2	4	3	2	3	2	4	4	4	4	4	4	4	4	4	4	4	5	5	5	5	5	5	5	5	5	5	6	5
1	19	2	5	5	5	5	5	5	2	4	3	3	2	4	3	3	3	3	1	5	3	3	4	3	3	3	4	4	4	4	4	3	5	3	4	5	3	4	4	3	4	2	4	4	4	4	4	6	4
2	19	2	5	5	5	5	5	5	4	4	3	1	4	3	2	3	3	2	3	3	3	4	4	3	2	2	1	3	3	4	5	4	4	4	5	5	5	5	5	5	5	5	4	4	4	4	4	6	6
1	19	1	4	4	4	4	4	4	4	4	2	3	3	3	3	3	3	3	3	3	3	3	3	3	3	3	3	3	3	3	3	4	3	4	3	4	3	4	4	5	4	4	3	4	3	4	5	4	3
1	18	2	4	4	4	3	3	4	3	2	2	3	4	3	3	3	3	3	3	4	3	4	4	3	4	4	3	4	4	4	5	5	4	1	5	4	3	5	3	4	4	5	5	4	4	6	5	6	5
1	18	1	4	4	4	4	4	4	4	3	3	2	4	2	2	4	4	4	3	4	4	4	4	2	2	2	2	3	2	4	4	3	4	4	3	4	4	5	5	5	3	3	4	5	5	5	4	7	5
1	21	1	3	3	3	3	3	3	3	2	4	3	4	3	3	4	4	3	4	3	4	3	4	3	1	2	4	4	3	4	3	4	3	4	3	3	3	4	3	4	3	4	3	4	3	4	3	4	5
2	19	1	4	3	3	2	2	2	3	4	4	4	4	3	2	2	2	3	2	4	2	3	4	2	2	1	3	4	4	4	4	4	4	3	3	4	4	5	5	3	5	5	5	5	4	5	5	5	5
1	18	1	4	4	4	4	4	4	4	3	3	4	4	4	3	3	3	3	3	3	3	3	3	3	1	2	2	3	3	3	3	3	3	3	3	3	3	4	4	4	4	4	4	4	4	4	4	4	4
1	18	1	3	3	3	3	3	3	3	3	3	3	3	2	1	2	3	2	1	4	3	3	4	4	2	2	2	3	2	3	4	3	3	3	3	3	3	5	5	4	4	4	4	4	5	5	5	5	5
2	18	1	4	4	3	3	3	3	3	3	3	3	2	2	4	4	2	1	2	2	3	3	4	3	4	1	2	4	3	3	3	4	4	4	4	3	4	4	4	4	4	4	4	4	4	4	4	4	4
2	19	2	5	5	5	5	5	5	5	2	2	2	4	2	1	2	2	2	3	4	2	3	2	2	1	1	1	4	4	4	4	3	3	3	3	4	4	5	4	4	4	4	4	4	4	5	5	5	5
2	18	2	5	5	5	5	5	5	4	3	3	2	3	3	2	2	2	2	3	3	2	3	2	2	2	2	2	5	3	4	3	3	5	4	5	5	5	5	5	5	5	5	4	5	4	5	5	5	4
1	18	2	4	4	4	4	4	4	4	3	2	4	4	2	2	2	2	2	4	2	2	4	3	2	2	2	2	4	4	3	4	4	4	4	4	4	4	5	5	5	5	5	5	5	5	5	5	5	5
1	18	1	5	5	5	5	5	5	5	2	2	1	4	2	1	1	2	2	4	1	1	4	3	2	1	1	1	5	5	5	5	5	5	5	5	5	4	7	7	6	5	5	7	6	7	7	7	7	7
1	18	2	3	4	3	4	3	4	4	3	2	3	4	2	2	2	3	3	3	3	2	4	2	3	3	3	1	3	4	4	3	3	4	3	4	3	4	5	5	5	5	4	4	4	4	5	4	5	4
2	20	2	2	2	2	2	2	2	4	2	2	2	2	1	2	3	2	3	3	3	2	3	2	3	3	3	3	2	3	3	3	2	2	3	3	1	2	2	3	4	3	4	3	4	3	4	2	4	3
1	20	1	5	5	5	5	5	5	4	4	2	2	4	2	3	1	3	3	4	2	2	4	2	2	2	2	2	4	4	4	4	4	4	4	4	4	4	6	6	6	6	6	6	6	6	6	6	6	6
2	19	1	4	4	4	4	4	4	4	2	4	2	3	3	2	3	3	2	2	4	4	3	4	3	2	2	2	4	4	4	4	3	4	4	4	4	4	4	3	3	3	3	4	4	3	4	4	4	4
2	20	2	2	2	3	2	2	2	2	3	2	4	3	3	2	4	4	3	3	3	4	4	4	4	3	3	2	3	3	2	3	3	3	3	3	3	3	4	4	4	4	4	4	4	4	4	4	4	4
1	19	2	5	5	5	5	5	5	3	4	3	3	4	3	4	4	4	4	3	3	3	3	4	2	3	2	3	4	4	3	4	4	4	4	4	4	4	4	4	5	4	4	4	5	5	5	5	5	5
1	21	1	3	2	3	2	3	4	2	3	2	3	3	2	3	2	3	2	3	2	3	3	3	3	3	3	3	3	2	3	3	3	2	3	2	3	2	4	3	4	5	4	3	4	4	3	4	3	4
2	19	2	4	4	4	4	4	4	4	4	3	4	4	4	3	4	4	4	3	4	4	3	2	4	3	3	2	4	2	4	4	4	4	4	4	4	4	4	5	4	5	4	4	4	4	5	5	5	5
1	19	1	4	4	4	4	4	4	4	3	3	4	3	4	3	3	3	3	3	3	2	4	3	2	2	3	2	3	3	4	3	3	3	3	3	3	3	4	4	4	4	4	4	4	4	4	4	4	4
1	19	2	4	3	3	3	3	3	3	2	3	3	4	2	3	2	3	2	3	4	3	4	2	2	2	2	2	4	4	4	4	4	4	4	4	4	4	5	5	4	4	5	5	5	5	5	5	5	5
1	19	2	5	5	4	4	4	4	3	3	2	2	4	4	3	4	3	2	3	2	3	4	4	3	4	3	2	4	4	3	4	4	3	4	4	4	3	5	5	4	5	4	6	5	5	6	5	7	7
2	21	1	3	3	3	3	3	3	3	4	4	4	4	3	3	4	3	3	3	4	3	3	4	3	3	3	4	3	3	3	3	4	3	3	3	3	4	4	4	3	3	4	4	3	3	3	3	3	3
2	19	2	4	4	4	4	4	4	4	3	2	2	5	2	3	1	4	2	4	3	2	4	4	4	2	3	1	3	4	5	3	3	3	2	3	5	5	3	6	6	3	5	5	5	4	5	5	6	6
1	19	2	4	4	3	2	2	3	3	4	4	4	4	2	3	2	2	3	3	3	3	3	4	2	2	3	3	4	4	4	4	4	4	3	2	3	4	3	3	2	4	4	5	3	3	3	3	4	4
2	18	2	5	5	5	5	5	5	5	3	2	1	4	3	2	2	2	2	4	3	2	4	2	2	2	2	1	3	3	3	3	3	3	3	3	3	3	5	5	5	5	5	5	5	5	5	5	5	5
2	18	2	3	3	3	3	3	3	4	2	2	1	3	4	3	1	3	2	3	4	3	3	4	4	4	2	1	3	3	3	4	3	3	2	3	3	3	3	3	2	2	3	4	3	4	2	3	5	4
1	18	2	4	4	4	4	4	4	3	3	4	2	2	1	1	1	1	1	2	2	2	3	2	2	1	1	1	4	4	4	4	4	4	4	4	4	4	5	4	4	4	4	5	4	4	4	4	4	5
1	18	2	4	4	3	3	3	3	3	3	2	3	3	3	2	1	2	2	3	3	2	4	4	2	2	2	3	3	2	3	4	3	4	4	4	4	4	4	4	3	5	4	4	4	4	4	4	4	4
1	19	1	5	5	5	5	5	4	4	2	1	1	5	1	1	1	1	1	4	2	1	4	2	3	1	1	1	4	4	4	4	4	4	4	4	4	4	6	6	6	6	5	6	6	7	7	7	7	7
1	18	2	3	3	3	3	3	3	3	4	3	4	3	3	2	2	3	2	3	4	3	3	4	3	3	1	2	3	3	3	3	3	3	3	3	3	3	4	4	4	4	4	4	4	4	4	4	4	4
2	19	2	3	3	3	3	3	3	4	3	3	2	3	4	2	3	2	3	2	4	4	3	2	2	2	2	2	3	2	2	3	2	3	2	3	3	3	4	4	4	4	3	4	4	4	4	4	5	5
1	19	1	5	5	5	5	5	5	2	2	2	2	5	2	3	2	2	3	4	4	3	4	2	3	1	1	1	3	3	4	5	4	4	4	4	4	4	5	5	4	5	6	6	6	6	6	6	6	6
2	18	2	4	4	4	3	3	3	3	4	4	3	3	4	3	2	3	3	3	4	4	3	3	4	3	3	3	4	3	3	3	3	3	3	3	3	3	4	4	3	2	3	3	3	4	3	3	5	5
1	18	1	2	2	4	2	3	2	2	4	4	4	3	2	2	2	3	3	2	4	2	3	4	4	2	2	3	3	2	2	3	3	3	3	3	2	2	4	4	3	4	3	4	3	3	4	2	5	4
1	18	1	4	4	4	4	4	4	4	3	2	3	3	2	3	2	3	3	3	4	2	3	2	3	2	2	1	4	4	4	4	4	4	4	4	4	4	6	6	6	6	5	5	5	5	6	6	6	6
2	20	2	5	4	4	3	3	3	4	2	1	1	3	4	2	2	1	2	3	4	2	3	3	3	1	3	1	4	3	3	4	3	3	3	3	3	4	5	5	4	4	3	4	4	4	5	5	5	4
1	19	1	3	3	3	3	3	3	3	4	4	3	3	3	3	3	3	3	3	3	4	4	4	4	3	3	3	3	3	3	3	3	3	3	3	3	3	4	4	4	4	4	4	7	4	4	5	4	6
2	18	1	4	4	4	4	4	4	3	4	2	4	3	2	2	2	2	2	2	4	3	3	2	2	2	3	1	4	3	4	3	4	4	3	4	4	4	6	6	5	5	5	5	4	5	5	6	6	5
1	19	2	4	4	4	4	4	4	4	4	4	3	3	4	3	3	3	2	2	4	4	2	3	3	2	2	2	4	3	4	4	4	4	3	4	4	4	4	4	4	4	4	4	4	4	4	4	4	4
1	19	2	4	4	4	4	4	4	4	3	3	3	3	4	3	3	2	2	2	4	2	3	3	3	2	2	2	4	3	4	5	4	4	4	4	4	4	5	5	4	4	4	5	4	4	4	4	4	4
2	19	2	3	3	3	3	3	3	3	3	4	3	3	3	2	3	3	3	2	3	3	3	3	3	3	2	3	3	3	3	3	3	2	2	2	2	2	4	4	4	4	4	4	4	4	4	4	4	4
1	18	2	4	4	3	3	3	4	3	3	4	2	3	3	3	1	4	3	3	4	3	4	2	4	4	2	1	3	3	3	3	3	3	3	3	3	3	5	5	4	4	4	4	4	4	4	4	5	4
1	19	2	3	4	4	4	4	4	3	4	3	4	3	3	3	3	3	3	2	4	3	3	4	3	3	3	2	3	3	3	3	3	3	3	3	3	4	4	4	4	4	4	4	5	5	4	5	5	5
1	18	1	4	3	4	3	3	3	3	4	4	3	4	2	4	3	4	4	2	4	4	3	2	4	3	4	4	3	2	4	3	2	3	3	4	3	3	3	4	5	4	4	4	3	3	3	3	5	5
2	19	1	3	3	3	3	3	3	3	3	2	4	4	3	2	4	4	4	3	4	2	2	4	2	2	2	2	4	3	4	4	4	4	3	3	4	4	4	3	3	4	4	5	4	5	5	5	5	5
2	19	1	3	3	3	4	4	3	2	4	4	4	3	3	2	3	1	2	2	4	4	3	3	4	1	2	3	3	3	4	3	4	3	3	3	4	5	4	4	3	3	4	4	4	4	4	4	4	4
1	19	2	5	5	5	5	5	5	4	1	2	3	5	2	2	2	2	2	5	2	2	4	2	2	2	3	2	5	4	5	5	4	5	5	5	5	5	6	6	6	6	6	6	6	6	6	6	6	6
1	20	1	4	4	4	4	4	3	3	4	4	3	4	3	1	2	3	3	2	4	4	3	4	2	2	2	4	3	2	2	5	3	3	4	3	3	3	5	5	4	3	4	5	6	4	6	3	7	7
1	19	1	3	3	4	3	4	3	4	2	2	3	2	2	4	2	4	4	3	4	2	4	4	2	3	3	1	4	3	2	2	5	4	4	4	4	4	5	5	4	6	7	6	6	4	3	3	6	6
1	19	2	3	3	3	3	3	3	2	3	3	4	3	1	3	3	4	3	3	4	3	2	3	4	2	3	3	3	3	2	3	3	3	3	4	2	4	5	5	4	4	5	5	4	4	3	4	4	5
1	19	2	5	5	3	5	3	4	4	2	3	3	4	2	4	1	3	2	4	3	3	3	4	3	2	2	1	4	3	4	4	4	4	3	2	4	4	5	5	4	5	5	5	4	3	4	6	5	3
1	18	2	5	4	4	4	4	4	4	2	2	2	4	2	2	2	2	2	3	4	2	4	3	2	2	2	2	3	3	3	3	3	3	3	3	3	3	5	5	4	5	5	4	4	4	4	4	5	5
1	20	2	3	3	3	3	3	3	3	3	3	3	3	3	3	3	3	3	3	3	3	3	3	3	3	3	3	3	3	3	3	3	3	3	3	3	3	4	4	4	4	4	4	4	4	4	4	4	4
1	18	2	5	5	5	5	5	5	4	2	2	2	4	2	2	1	4	2	4	3	2	5	2	2	3	2	2	5	5	5	5	4	5	5	5	5	5	7	7	7	5	5	5	5	5	5	5	5	5
1	21	2	5	4	4	4	4	4	2	4	3	3	4	4	3	3	3	3	3	3	3	3	3	3	3	3	3	3	3	3	3	4	3	3	3	3	3	5	4	5	4	5	4	4	5	4	4	5	4
1	19	1	4	3	3	3	3	3	3	2	3	3	4	2	3	2	4	3	3	2	3	4	3	3	3	3	2	4	3	3	2	3	3	3	4	4	4	5	5	4	4	6	5	5	5	5	5	5	5
1	19	2	2	2	2	2	2	2	3	3	3	3	3	3	1	4	2	2	3	2	3	3	3	2	1	1	1	4	4	2	3	3	3	3	3	4	4	4	4	4	4	4	4	4	4	4	4	4	4
1	21	2	4	4	4	4	4	4	3	3	4	4	2	2	3	2	3	2	2	4	4	2	4	3	4	2	3	3	3	3	4	3	3	3	4	3	3	5	3	5	4	3	4	5	4	4	4	5	4
1	19	1	3	3	3	3	3	3	3	3	3	3	4	3	2	3	3	3	3	3	3	3	3	3	3	3	3	3	3	3	3	3	3	3	3	3	3	4	4	4	4	4	4	4	4	4	4	4	4
1	18	2	4	4	4	4	4	4	4	3	4	3	4	4	3	3	4	4	4	4	4	4	4	4	2	2	2	4	4	4	4	4	4	4	4	4	4	6	5	6	5	6	6	5	6	6	5	7	6
2	18	1	5	4	5	3	3	3	3	3	3	3	3	3	3	3	3	4	3	3	3	4	4	3	3	3	1	4	3	3	4	3	4	4	4	4	4	5	4	3	3	4	4	4	4	4	4	4	4
2	18	2	5	5	5	5	5	5	4	2	2	3	5	1	1	1	1	1	4	1	1	5	3	2	1	1	1	4	5	4	5	4	5	5	5	5	5	7	7	7	5	7	7	7	7	7	7	7	7
2	19	1	4	4	4	3	4	3	3	3	3	2	3	2	3	2	3	2	2	2	3	3	3	2	2	1	1	4	3	3	3	3	4	3	4	3	4	5	5	5	5	5	5	5	5	5	5	5	5
1	21	2	4	4	4	4	4	4	4	3	3	3	3	3	3	3	3	3	3	3	2	2	2	2	2	2	2	4	4	4	4	4	4	4	4	4	4	5	5	4	5	4	5	4	5	4	5	4	5
2	21	1	3	3	2	2	2	2	3	3	2	2	4	2	3	4	4	4	3	3	2	4	4	4	3	2	1	3	3	3	3	3	3	3	3	3	3	4	4	4	4	4	4	4	4	4	4	4	4
1	19	1	3	3	3	3	4	4	3	4	4	3	3	2	3	2	2	2	3	3	2	3	4	3	3	2	1	4	3	3	3	4	3	3	3	3	4	4	4	4	4	4	4	4	3	4	4	4	5
2	19	1	5	5	5	5	5	5	3	3	3	3	2	2	4	3	3	3	3	3	3	3	3	3	3	1	3	5	5	5	5	5	5	5	5	5	5	4	4	4	4	4	4	4	4	4	4	4	4
2	18	1	3	3	3	3	3	3	4	4	4	3	4	4	3	2	2	2	4	4	3	4	4	3	4	2	3	4	4	4	4	4	4	4	4	4	4	4	4	3	3	4	4	4	4	4	4	5	4
2	22	1	4	4	4	4	4	4	4	2	2	3	3	2	3	4	2	2	3	2	2	4	2	2	4	2	1	4	4	3	4	4	4	4	4	4	3	4	4	4	6	6	4	4	4	6	6	4	7
2	19	1	2	2	2	2	2	2	3	3	3	3	4	3	4	4	2	4	2	4	4	2	2	3	3	3	3	2	2	2	2	2	3	2	3	2	3	3	3	4	4	3	3	4	4	4	5	6	5
1	22	2	3	3	3	2	3	4	2	3	4	3	3	3	4	3	2	3	3	2	3	3	2	2	3	3	2	3	3	2	3	3	3	3	2	3	3	4	3	4	3	4	5	5	4	3	4	4	5
2	19	2	4	4	4	4	4	4	4	2	2	3	4	3	3	2	2	2	3	3	3	4	3	3	2	2	2	3	3	3	3	3	3	3	4	4	3	5	4	4	4	4	5	5	5	5	5	5	5
2	18	2	3	3	3	2	2	2	3	3	3	2	3	4	2	1	3	2	3	3	4	3	2	3	2	3	2	3	3	2	2	3	3	2	2	2	2	4	4	4	3	3	3	4	4	4	4	4	4
2	20	1	4	4	4	4	4	4	4	3	3	3	3	2	2	2	3	3	3	3	3	3	3	3	2	1	1	4	4	4	4	4	4	4	4	4	4	4	4	4	4	4	4	4	4	4	4	4	4
2	18	1	5	5	5	5	5	5	4	3	3	2	4	4	2	2	1	1	3	4	3	2	2	2	1	1	1	4	3	4	4	4	4	4	4	5	4	5	5	4	4	5	6	5	6	5	6	7	6
1	19	1	5	5	5	5	5	5	5	2	2	2	4	2	1	1	1	1	4	1	1	5	1	1	1	1	1	5	5	5	5	5	5	5	5	5	5	7	7	7	7	7	7	7	7	7	7	7	7
1	18	1	3	3	3	3	3	3	3	3	3	3	3	3	3	3	3	3	3	3	3	3	3	3	3	3	3	3	3	3	3	3	3	3	3	3	3	4	4	4	4	4	4	4	4	4	4	4	4
1	19	1	2	2	2	2	2	2	3	3	3	4	3	2	2	3	3	4	2	3	4	3	4	3	3	2	3	3	3	3	4	4	3	3	4	4	4	4	4	4	4	4	4	4	4	4	4	4	4
1	18	1	5	5	5	5	5	5	4	4	2	2	4	2	2	2	1	1	3	2	2	4	1	1	1	1	1	5	4	5	4	4	4	3	4	4	4	5	5	5	5	5	6	5	6	6	5	5	7
1	18	2	4	4	4	3	4	3	3	2	3	3	4	2	2	1	3	2	3	3	2	4	2	2	1	1	1	4	3	3	4	4	4	3	3	3	4	6	6	5	4	5	4	6	5	5	6	5	5
1	21	1	4	4	4	4	4	4	3	3	3	3	4	2	2	3	1	1	2	3	3	3	4	2	2	2	2	4	4	4	4	4	4	4	3	4	4	4	4	4	4	4	5	5	5	4	5	5	4
1	20	1	5	5	5	5	5	5	5	1	1	1	4	1	2	1	1	1	5	2	2	5	1	2	1	2	1	5	4	5	5	5	5	5	5	5	5	7	7	6	7	7	7	7	7	7	7	7	7
2	19	1	4	4	4	4	4	4	4	4	3	3	3	4	2	2	3	3	2	4	4	3	3	3	3	3	2	4	3	3	3	3	3	3	3	4	3	4	4	3	4	4	4	5	4	4	5	5	5
1	23	1	4	4	4	3	4	4	3	3	2	2	3	2	3	4	4	3	3	4	3	4	4	3	1	2	3	3	3	4	4	4	4	4	4	4	4	6	6	4	6	6	5	6	5	5	6	6	7
2	20	2	2	2	2	2	2	2	3	3	3	3	3	3	3	3	3	3	3	3	3	3	3	3	3	3	3	3	3	3	3	3	3	3	3	3	3	4	4	4	4	4	4	4	4	4	4	4	4
1	21	2	3	2	2	2	3	2	2	3	4	4	3	3	3	2	2	2	2	3	3	2	3	2	2	3	3	3	3	2	2	3	2	2	2	3	2	4	4	4	4	5	4	5	4	4	5	5	4
2	21	2	1	2	1	2	1	2	4	4	4	3	3	3	4	3	4	4	4	4	4	4	4	4	3	3	4	4	4	4	4	4	3	3	4	3	3	5	5	5	4	4	4	3	3	4	5	3	5
2	20	1	3	3	3	3	3	3	3	3	4	4	3	4	3	3	3	3	3	4	3	3	3	3	3	2	1	3	3	3	3	3	3	2	3	3	3	4	4	4	3	3	4	4	4	4	4	5	4
1	21	1	4	4	4	4	4	3	4	4	3	3	4	2	2	2	2	2	3	4	2	3	4	3	2	2	2	3	3	3	3	4	4	3	4	4	4	5	5	5	5	5	5	5	5	6	6	6	6
2	21	1	4	4	3	4	3	4	4	2	2	2	4	2	3	2	2	2	4	2	2	4	4	2	4	2	1	4	4	4	4	4	4	4	4	4	4	5	5	5	4	4	5	5	5	5	5	5	5
2	18	1	3	3	3	3	3	3	4	3	2	1	3	2	2	2	2	3	4	3	2	4	1	1	2	2	1	4	3	3	4	3	3	3	4	4	3	6	6	6	6	6	6	6	6	6	6	6	6
1	18	1	4	5	3	4	4	3	4	3	3	2	4	2	1	2	2	1	3	4	4	4	3	2	1	2	3	4	3	4	4	4	5	2	3	3	2	6	5	5	5	6	6	4	5	6	7	5	5
2	20	1	2	2	2	2	2	2	3	3	3	3	3	3	3	3	3	4	3	3	4	3	4	3	3	3	2	3	3	3	4	3	3	3	3	3	3	4	4	4	3	4	4	4	4	4	4	5	4
2	20	1	5	5	5	5	5	5	3	4	4	4	3	2	3	2	4	3	2	4	4	3	4	4	3	3	3	5	4	4	4	3	4	4	4	4	4	4	4	4	4	3	4	4	4	4	4	4	6
1	18	2	5	5	5	5	5	5	5	2	1	1	5	2	2	3	4	3	2	2	3	4	3	2	3	3	1	5	3	3	4	3	5	3	3	3	3	6	6	6	6	6	6	6	6	6	6	6	6
2	21	2	3	3	3	3	3	3	3	3	4	3	4	2	2	2	2	2	2	3	3	4	2	2	2	2	4	4	3	4	4	4	4	3	4	4	4	4	4	2	3	4	3	3	3	4	4	4	4
1	19	1	3	3	3	3	3	3	2	3	4	2	3	4	4	4	4	4	3	4	2	3	4	4	3	2	2	3	3	4	3	3	3	3	3	3	2	4	4	4	3	4	4	4	4	4	4	5	5
2	22	2	4	4	4	4	4	4	4	2	3	2	3	2	3	3	3	3	3	4	2	4	2	2	2	2	2	4	3	4	4	4	4	4	4	4	4	6	6	4	4	5	5	6	5	5	5	5	7
1	18	2	4	4	4	4	4	4	4	2	2	4	2	2	2	2	2	2	2	2	2	3	3	3	3	3	3	3	3	3	3	3	3	3	3	3	3	4	4	4	4	4	4	4	4	4	4	4	4
2	18	2	4	4	4	4	4	4	4	4	4	4	4	4	2	4	2	2	2	4	2	4	4	2	2	2	2	4	4	4	4	4	4	4	4	4	4	4	4	3	3	5	5	5	5	5	5	6	6
1	23	1	3	3	3	3	3	3	3	3	4	3	3	4	2	4	3	3	4	4	4	3	4	4	4	2	4	3	3	3	3	4	4	4	4	4	4	4	4	4	5	4	5	5	5	5	5	5	6
1	19	1	4	2	3	3	3	3	3	4	3	3	4	3	3	3	4	3	3	4	3	4	3	2	2	2	2	3	3	3	3	2	3	3	3	3	4	5	4	4	4	3	4	5	5	4	5	5	5
1	21	2	4	3	3	2	2	2	2	3	4	3	3	4	3	4	4	3	2	3	4	2	3	3	3	3	2	3	4	4	3	2	2	3	2	3	4	4	4	3	2	2	4	4	3	3	3	4	5
2	21	1	3	3	3	3	3	3	3	4	3	3	3	4	2	3	2	2	2	3	3	3	3	3	2	2	4	3	3	3	3	3	3	3	3	3	3	4	4	3	3	3	5	4	4	4	4	4	4
2	19	1	4	4	4	4	4	4	4	2	2	2	4	2	3	3	3	3	3	3	2	4	3	2	3	1	1	4	3	3	4	3	4	4	3	4	4	6	6	6	5	5	5	6	6	6	6	6	6
1	20	2	4	4	4	3	4	3	4	2	2	3	4	2	2	4	2	2	4	2	2	4	3	3	2	2	2	5	4	3	4	2	4	4	4	4	4	4	5	5	4	5	5	5	5	6	5	5	5
2	19	1	4	4	4	4	4	4	4	3	2	2	4	2	2	2	2	2	3	4	2	4	2	2	2	2	2	3	3	3	3	3	3	3	3	3	3	4	4	3	3	3	3	4	4	4	4	4	4
2	24	2	4	4	4	4	4	4	4	3	3	3	5	4	2	2	2	2	4	3	2	3	3	2	2	2	1	4	4	4	4	4	4	4	3	4	4	5	4	3	5	5	4	5	4	4	5	5	5
1	18	1	4	4	4	3	4	4	4	4	4	3	4	2	3	2	3	4	2	4	2	3	4	3	3	3	2	3	3	3	4	3	3	3	3	4	4	5	5	5	4	5	5	5	5	5	5	5	6
2	21	1	4	4	4	4	3	3	3	3	4	4	3	3	2	2	3	2	2	3	3	2	3	3	3	3	2	3	3	2	3	4	4	4	4	3	3	5	5	5	5	5	5	5	5	5	5	5	5
1	18	1	3	3	3	3	3	3	3	2	2	3	4	3	3	2	3	3	3	3	2	4	4	2	4	2	3	3	4	4	4	3	4	4	4	4	4	6	5	4	3	4	4	4	4	4	4	4	4
1	18	1	2	3	2	3	3	3	3	3	4	3	4	4	3	3	4	3	2	2	3	3	3	4	2	3	1	3	3	3	3	3	3	3	3	3	3	6	4	3	3	3	5	5	5	4	4	6	6
1	19	2	4	4	4	4	4	4	3	3	4	4	3	2	1	1	1	1	2	3	3	3	4	3	2	2	3	3	3	3	3	3	4	4	4	4	3	4	4	3	2	2	5	4	5	4	4	4	4
2	24	1	4	3	4	3	3	2	4	4	4	3	3	4	2	2	3	3	2	4	3	3	3	2	2	2	4	3	3	4	3	4	4	3	3	3	3	4	4	3	3	3	4	4	4	4	4	3	5
2	21	1	2	3	2	3	3	3	3	4	4	2	4	3	3	3	3	3	3	3	3	3	3	3	3	3	3	3	3	3	3	3	3	3	3	3	3	4	3	4	3	2	3	4	3	3	5	4	3
2	22	1	3	3	3	3	3	3	3	4	3	2	3	4	3	3	4	4	3	4	3	3	4	4	3	3	4	3	3	4	4	4	4	4	4	4	3	5	5	5	3	3	3	3	4	5	5	5	5
2	18	1	5	5	5	5	5	5	3	3	3	3	3	3	3	3	3	3	3	3	3	3	3	3	3	3	3	3	3	3	3	3	3	3	3	3	3	6	6	6	6	6	6	6	6	6	6	6	6
2	20	1	4	4	4	4	4	4	3	3	2	3	4	4	4	3	3	3	2	3	3	3	3	3	3	3	2	3	3	3	3	3	3	3	3	3	3	4	4	4	3	4	4	4	4	4	4	4	4
2	19	1	3	3	3	3	3	3	2	4	4	3	3	3	2	2	3	3	2	4	3	3	3	3	3	2	4	3	3	3	3	3	3	2	3	3	3	3	3	3	3	3	4	3	3	3	4	4	4
2	20	1	4	4	4	4	4	4	3	2	3	2	4	3	2	2	3	2	4	4	4	4	3	2	2	2	2	4	3	4	4	4	5	3	5	5	5	4	4	4	4	4	4	4	4	4	6	6	4
2	18	1	5	5	5	5	5	5	3	3	4	3	4	2	3	2	2	2	4	2	2	4	2	2	2	2	2	3	3	3	3	3	3	3	3	5	5	4	4	4	4	4	4	4	4	4	4	4	4
2	21	2	4	4	4	4	4	4	3	3	2	2	3	4	3	3	4	2	3	3	3	3	3	2	4	2	4	4	3	4	3	3	3	3	3	3	3	4	4	4	3	3	4	4	4	4	4	4	4
2	18	1	4	4	4	4	4	4	3	3	3	2	4	3	3	3	2	2	3	3	3	3	3	2	3	2	1	4	3	3	3	3	4	3	3	4	3	5	5	4	4	5	5	5	5	5	5	5	5
2	20	2	4	4	4	4	4	4	3	3	3	3	3	3	3	3	3	3	3	3	3	3	3	3	3	2	1	3	3	3	3	3	3	3	3	3	3	5	4	4	4	4	4	4	4	4	4	4	4
1	19	2	5	5	5	5	5	5	4	4	4	4	4	2	2	2	1	1	3	4	2	3	2	3	1	1	1	4	3	4	3	3	3	3	3	4	4	5	5	5	4	4	4	5	5	5	5	4	5
2	20	1	3	3	3	3	3	3	4	2	3	2	3	2	2	3	2	2	3	2	2	4	2	2	2	2	1	4	2	3	4	4	4	3	4	4	4	5	5	4	5	5	5	7	5	5	5	6	6
1	18	1	4	4	4	4	4	4	4	3	3	2	3	2	3	3	3	3	3	3	2	4	2	3	3	3	1	3	3	4	3	4	4	3	4	3	4	4	4	4	4	4	4	4	4	4	4	4	4
1	23	2	3	3	3	3	3	3	2	4	3	4	3	2	3	1	3	3	2	4	4	3	4	4	3	4	2	2	2	2	3	4	3	4	2	2	4	3	3	5	3	3	3	3	3	3	3	5	3
2	20	2	4	4	4	4	4	4	4	2	2	2	4	3	2	2	2	2	4	2	2	4	3	3	2	2	3	4	3	3	4	4	4	4	4	4	4	6	6	5	6	6	6	6	6	6	6	6	6
2	21	1	4	4	5	5	5	5	4	4	4	4	4	4	3	3	4	4	4	4	4	4	4	4	4	2	2	4	4	4	4	4	4	4	4	4	4	5	5	5	5	5	5	5	5	5	5	5	5
1	19	2	4	4	4	4	4	4	4	2	4	4	4	2	3	2	4	4	3	4	4	3	4	4	2	2	1	4	3	3	4	4	4	3	4	4	4	5	5	5	5	5	5	5	5	5	5	5	5
2	21	1	3	3	3	3	3	3	3	3	3	3	3	3	3	3	3	3	3	3	3	3	3	3	3	2	3	3	3	3	3	3	3	3	3	3	3	4	4	4	4	4	4	4	4	4	4	4	4
2	19	2	2	2	2	3	2	3	4	3	2	1	2	3	2	2	3	3	3	4	3	3	2	4	2	2	2	4	3	3	2	4	3	3	4	4	4	4	4	4	4	5	5	3	4	4	5	5	4
2	20	2	3	3	3	3	3	3	3	3	3	3	3	3	3	3	3	3	3	3	3	3	3	3	2	2	1	2	3	2	3	3	3	3	2	2	2	4	3	3	3	3	4	3	4	3	4	3	4
1	20	1	3	3	3	3	3	3	3	3	3	3	3	3	3	3	3	3	3	3	3	3	3	3	3	3	3	3	3	3	3	3	3	3	3	3	3	4	4	4	4	4	4	4	4	4	4	4	4
1	19	1	3	4	4	4	4	5	4	2	3	3	4	2	3	3	3	3	4	3	3	3	4	3	3	3	2	3	3	3	3	3	3	3	3	3	3	4	4	4	4	4	4	4	4	4	4	4	4
1	22	1	4	4	4	4	4	4	4	3	2	3	4	2	1	1	1	1	5	2	2	4	3	2	1	1	4	4	4	4	4	4	4	4	5	4	4	6	6	4	6	5	6	5	5	5	5	5	5
2	21	1	3	3	3	3	3	3	3	3	3	3	3	4	2	3	2	2	2	3	3	4	4	2	1	1	1	4	4	4	4	3	3	2	3	4	4	3	4	3	4	3	3	3	3	4	3	4	5
2	19	2	4	5	4	3	4	4	2	4	4	3	4	3	2	4	4	3	4	4	3	5	4	3	3	3	3	3	4	4	4	3	4	4	4	4	4	5	5	4	3	5	6	5	5	4	4	7	7
2	20	2	3	3	3	4	4	3	3	3	4	2	4	4	2	3	2	4	2	4	4	3	3	3	2	3	4	4	3	4	3	3	3	3	3	3	3	4	3	3	3	4	4	3	3	3	4	4	4
1	23	2	5	5	5	5	5	5	4	3	3	3	4	4	3	3	3	3	3	4	3	4	4	4	4	3	1	4	3	4	5	4	4	4	4	4	4	6	6	6	5	5	7	7	7	7	7	7	7
2	24	1	4	4	4	4	4	4	4	3	2	3	3	1	4	4	2	3	3	4	3	4	3	2	3	2	1	4	3	4	4	4	4	3	4	4	4	5	5	5	5	5	5	5	5	4	4	5	4
2	21	2	5	5	5	5	5	5	4	4	2	3	4	2	2	4	2	2	4	4	2	4	3	3	2	2	2	4	3	3	4	4	4	4	4	4	4	5	5	5	4	4	4	5	5	5	6	6	6
2	22	1	4	4	5	4	4	5	4	3	2	2	4	3	2	1	4	3	3	4	3	4	2	4	2	3	2	3	4	3	3	4	4	3	2	4	4	5	5	5	4	4	5	5	5	5	5	5	6
2	21	1	4	4	4	4	4	4	3	3	3	4	4	3	3	3	3	3	3	3	3	3	3	3	3	3	3	3	3	3	3	3	3	3	3	3	3	4	4	4	4	4	4	4	4	4	4	4	4
2	20	1	3	3	3	3	3	3	3	3	3	2	4	3	3	2	3	2	3	2	3	4	3	2	2	2	1	3	3	3	3	3	4	3	4	4	3	4	4	4	4	4	4	5	5	4	4	4	5
1	21	1	3	3	4	4	4	3	4	3	2	1	3	1	1	2	2	2	3	3	2	3	3	3	2	2	1	3	3	3	3	3	4	3	4	4	4	5	5	3	3	3	4	3	3	4	3	4	5
2	21	2	4	4	4	4	4	4	4	2	2	1	4	3	2	4	2	2	3	3	2	3	2	2	2	2	1	4	3	4	4	3	4	3	4	4	4	5	5	5	4	4	5	5	5	5	5	5	5
2	19	2	4	3	4	3	4	4	4	4	3	3	3	4	4	3	4	4	3	4	4	3	3	4	4	3	2	4	2	3	3	3	2	2	4	3	3	4	4	4	4	4	4	4	4	4	4	4	4
1	22	2	5	5	5	5	5	5	4	3	2	3	4	2	2	3	2	2	3	4	3	4	4	4	2	1	1	4	3	4	4	4	4	4	4	4	4	4	4	3	5	5	5	5	5	6	6	6	6
1	18	1	4	4	4	4	4	4	3	2	3	3	4	2	2	3	2	2	3	4	2	4	2	2	2	2	3	4	4	4	4	4	4	4	4	4	4	5	6	4	5	5	6	5	5	5	5	5	5
1	24	2	4	4	4	4	3	3	2	3	3	2	3	4	3	4	4	3	4	3	4	3	4	3	4	3	4	4	3	4	4	4	3	5	4	4	3	7	5	6	6	4	2	2	5	3	5	2	6
2	19	2	3	3	4	4	4	4	4	2	2	3	4	3	3	3	3	2	3	3	2	4	3	2	3	2	1	4	4	4	4	3	4	3	4	4	4	6	5	4	4	4	3	5	4	5	4	4	5
1	22	2	3	3	3	3	2	3	2	3	3	3	4	3	3	3	2	3	4	3	3	3	3	3	2	4	3	3	4	2	3	3	3	4	3	3	2	4	4	5	4	5	4	5	4	5	4	5	4
2	21	1	3	3	3	3	3	3	4	3	2	2	3	2	2	2	2	2	3	3	2	4	3	3	2	2	2	4	3	4	3	3	3	3	4	4	4	5	5	5	5	5	5	5	5	5	5	5	5
1	20	2	4	4	4	4	4	4	4	4	4	2	3	3	1	3	3	3	3	3	2	3	2	2	2	2	2	4	4	4	4	3	4	3	4	4	4	4	4	4	4	3	4	4	3	4	4	4	4
1	21	1	3	3	3	3	3	3	3	4	3	4	3	2	3	2	2	2	2	4	3	4	4	4	4	2	2	4	3	4	4	4	4	3	4	4	3	5	5	5	5	5	5	5	5	5	5	5	5
2	20	1	4	4	4	4	4	4	3	3	2	1	4	3	3	2	3	3	3	3	2	4	3	2	3	3	1	4	4	4	4	4	4	4	4	4	4	7	7	7	4	4	5	6	7	7	7	7	7
2	19	2	3	2	3	2	2	2	3	3	3	3	3	3	3	3	4	3	2	4	4	3	4	4	4	2	4	3	2	3	3	3	4	2	3	3	3	4	4	4	4	3	3	4	4	4	4	4	4
1	21	1	3	3	3	2	3	2	3	4	4	4	3	4	3	4	3	3	2	4	4	3	4	4	4	4	5	3	2	2	2	3	3	3	3	4	3	4	4	4	4	4	4	4	4	4	4	4	4
2	18	1	5	5	5	5	5	5	4	3	2	2	4	3	1	3	2	2	2	3	2	4	2	3	2	2	2	4	3	4	3	3	4	4	4	4	4	4	4	4	4	4	5	4	4	4	4	4	4
2	19	2	4	4	4	4	4	4	2	3	3	2	3	2	3	3	3	3	3	3	3	4	3	2	2	2	1	4	4	4	4	4	4	4	4	4	4	6	6	6	6	6	6	6	6	5	6	6	5
1	21	2	5	5	5	5	5	5	4	4	2	4	4	3	2	2	2	2	3	3	2	3	4	2	2	2	2	4	4	5	5	5	5	5	5	5	5	5	5	4	4	4	6	6	5	5	5	6	5
2	21	2	4	4	4	3	3	3	4	4	4	4	4	2	2	4	2	2	4	2	2	4	4	2	2	3	2	5	4	4	4	4	4	4	4	4	4	5	4	4	5	5	5	5	4	4	3	3	4
1	25	2	3	3	3	3	3	3	4	1	4	2	5	1	1	4	1	1	3	2	1	5	2	1	1	1	2	5	5	5	3	5	5	5	5	5	5	5	5	3	3	3	6	6	6	5	5	5	6
1	23	2	2	2	2	2	2	2	3	3	3	3	3	3	3	3	3	3	3	3	3	3	3	3	3	3	3	3	3	3	3	3	3	3	3	3	3	4	4	4	4	4	4	4	4	4	4	4	4
1	19	2	4	3	3	3	3	3	3	3	3	3	3	3	3	3	3	3	3	3	3	3	3	3	3	3	2	3	3	3	3	3	3	3	3	3	3	4	4	4	4	4	4	4	4	4	4	4	4
1	21	1	3	3	3	3	3	3	3	3	3	3	3	1	2	2	3	3	3	3	3	3	3	3	3	3	3	3	3	3	3	3	3	3	3	3	3	4	4	3	4	4	4	4	4	4	4	4	4
2	20	2	4	4	4	3	4	3	3	3	2	2	3	3	3	3	4	4	3	4	3	3	3	3	3	3	3	5	3	4	4	4	4	3	4	5	5	2	2	2	3	2	3	3	2	3	2	2	2
1	18	2	4	4	4	4	4	4	3	2	4	1	4	2	1	1	2	2	2	2	2	3	2	2	2	2	2	4	4	4	5	5	5	5	5	5	5	4	4	4	3	4	4	4	4	4	4	4	5
2	22	1	3	2	2	3	3	3	3	3	3	3	3	2	3	3	4	4	2	3	4	3	3	4	4	2	1	2	2	2	2	4	2	2	2	2	2	4	4	4	4	3	3	3	3	3	3	3	4
2	18	2	4	4	4	4	4	4	4	2	2	2	4	4	1	4	3	1	2	3	4	5	2	3	1	1	2	5	4	3	5	5	5	3	4	5	5	5	5	4	7	5	7	7	7	7	7	7	7
2	21	2	4	4	4	4	4	4	3	3	2	1	4	3	2	1	4	4	3	3	2	4	2	3	2	1	2	4	4	4	4	5	4	4	4	4	4	5	6	4	7	4	5	6	6	6	6	6	7
1	19	1	3	4	4	4	4	3	3	4	3	3	4	4	2	2	3	2	2	3	3	3	3	3	3	3	3	3	3	3	3	3	3	3	3	3	3	4	4	4	4	4	4	4	4	4	4	4	4
1	20	1	5	3	4	4	3	4	4	2	2	3	4	1	2	1	3	2	4	3	2	4	2	2	1	1	1	4	3	5	4	3	3	4	3	3	3	6	5	5	4	5	6	5	4	4	5	6	6
2	22	2	3	3	3	3	3	3	2	4	4	4	3	4	3	2	3	3	2	4	3	2	4	4	3	4	4	3	3	2	3	3	2	3	3	3	3	3	3	3	3	4	3	4	4	3	4	3	4
2	24	2	4	4	4	4	4	4	4	4	5	3	3	4	2	4	3	3	2	3	4	3	4	3	4	4	4	3	3	3	3	3	4	3	3	3	3	5	5	3	3	5	5	5	5	5	5	5	5
2	19	1	4	4	4	4	4	4	3	4	4	3	4	4	3	2	3	3	3	3	2	3	2	2	2	2	2	3	3	3	4	3	3	3	3	3	3	4	4	3	3	3	3	4	4	4	4	4	4
2	18	1	4	4	4	4	4	4	4	3	4	3	3	2	3	2	3	4	2	4	4	3	4	3	3	4	4	3	3	3	4	4	4	3	3	4	4	5	4	4	4	3	4	3	3	3	4	4	5
2	19	1	4	4	4	4	4	4	4	4	4	2	4	4	2	2	2	2	3	4	2	4	2	2	2	2	1	4	4	4	3	4	4	3	4	4	4	6	6	5	4	4	5	5	5	4	5	5	5
2	21	2	3	3	3	3	3	3	3	3	3	3	3	4	3	3	3	3	3	3	3	3	3	3	3	3	2	3	2	2	3	3	3	3	3	3	3	4	4	4	4	4	4	4	4	4	4	4	4
2	20	1	3	3	3	3	3	3	4	3	2	3	3	2	2	2	2	2	3	4	3	3	3	3	2	2	2	4	4	4	3	4	4	3	3	3	4	4	4	4	4	4	4	4	4	4	4	4	4
1	21	1	3	3	3	3	3	3	3	3	4	4	3	3	2	2	3	2	3	4	3	3	4	4	2	2	3	4	3	3	3	3	3	4	3	3	3	4	4	4	4	3	4	3	3	4	5	5	4
2	18	1	3	3	3	3	3	3	3	3	3	1	3	3	3	3	4	3	3	3	3	4	2	3	3	3	3	3	3	3	3	3	4	3	4	4	4	4	4	4	3	3	5	5	5	4	4	5	5
2	21	1	4	4	4	4	4	4	4	2	2	1	5	2	2	3	3	2	4	3	2	4	2	2	2	2	2	4	4	4	4	4	4	4	4	4	4	5	5	5	4	5	5	5	5	5	5	5	5
2	18	1	5	4	4	4	4	4	4	3	4	3	4	3	2	2	3	2	4	3	3	4	4	2	3	3	2	4	3	4	4	3	5	3	4	3	3	5	5	5	5	5	5	5	5	5	6	6	6
1	19	1	3	3	3	3	3	3	3	3	3	3	3	3	3	3	3	3	3	3	3	3	3	3	2	2	1	3	3	3	3	3	3	3	3	3	3	4	4	4	4	4	4	4	4	4	4	4	4
2	20	1	4	4	4	4	4	4	3	3	3	3	3	3	3	3	3	3	3	3	3	3	3	3	3	3	3	4	4	4	4	4	4	4	4	4	4	5	5	5	5	5	5	5	5	5	5	5	5
1	19	1	4	4	5	5	5	5	4	2	2	2	4	2	2	4	4	4	4	4	2	4	3	2	3	3	1	4	4	4	4	4	4	4	4	4	4	4	4	3	3	4	4	4	4	4	4	4	4
2	18	2	4	5	5	5	5	5	4	3	4	1	3	3	1	1	3	3	4	2	3	2	1	1	1	1	1	3	4	4	4	4	4	4	4	4	4	5	5	4	5	5	5	6	5	5	6	4	7
1	19	1	2	2	2	2	2	2	4	4	3	2	3	3	2	3	2	2	3	4	3	3	3	3	3	3	3	4	3	3	3	4	2	2	3	3	2	5	5	3	4	2	5	4	4	5	5	5	5
1	19	2	4	4	4	3	4	4	3	4	3	3	3	3	2	3	3	3	2	4	3	3	3	2	3	2	2	3	3	4	3	4	4	3	4	4	4	4	4	3	4	4	5	4	4	5	5	5	5
2	20	2	4	4	3	3	3	3	3	4	4	2	3	4	2	3	3	2	2	4	3	3	2	2	2	2	2	3	3	3	3	3	3	2	3	3	3	3	3	3	3	3	3	3	3	3	4	4	4
1	18	2	5	5	5	5	5	5	4	4	2	2	4	3	3	3	2	2	3	3	2	4	3	2	2	2	2	3	4	4	4	2	4	4	4	4	4	6	6	6	6	6	6	6	6	6	6	6	6
1	19	1	3	3	3	3	3	3	3	3	3	3	3	3	3	3	3	3	3	3	3	3	3	3	3	3	3	3	3	3	3	3	3	3	3	3	3	4	4	4	4	4	4	4	4	4	4	4	4
1	19	2	5	5	4	4	5	4	4	2	2	1	4	3	1	3	2	1	2	3	2	4	2	2	1	1	2	5	4	4	5	5	5	4	5	5	4	5	6	5	4	5	4	6	6	7	7	7	7
2	24	1	4	4	4	4	4	4	2	4	4	4	2	4	2	3	3	2	2	3	4	3	4	3	2	2	5	4	4	4	4	4	4	4	4	4	4	5	5	5	5	5	5	5	5	5	5	5	5
2	19	1	3	3	3	3	3	3	4	4	2	3	3	2	2	2	2	3	3	3	3	3	3	3	2	2	2	4	3	3	3	4	3	3	3	3	3	4	4	4	3	4	4	4	4	4	5	4	4
2	21	2	5	5	5	5	5	5	3	2	3	4	4	2	4	3	3	3	4	4	2	4	4	4	4	3	2	3	4	2	3	3	4	3	4	4	4	5	7	6	3	4	5	5	6	7	7	7	7
2	24	2	4	4	4	4	4	3	4	4	3	4	3	2	4	3	2	2	3	4	2	3	3	1	4	2	1	2	2	1	1	3	3	2	3	3	3	5	5	5	4	5	4	5	5	5	4	4	5
1	19	2	3	3	3	3	3	3	3	3	3	3	3	3	3	3	3	3	3	3	3	3	3	3	3	3	3	3	3	3	3	3	3	3	3	3	3	4	4	4	4	4	4	4	4	4	4	4	4
1	21	2	5	5	5	5	5	5	5	1	1	1	4	3	4	4	4	4	4	3	3	3	3	3	3	3	3	3	3	3	3	3	3	3	3	3	3	4	4	4	4	4	4	4	4	4	4	4	4
1	21	1	5	5	5	5	5	5	5	2	2	1	5	2	2	2	1	1	5	1	1	5	1	1	1	1	1	5	4	5	5	4	5	5	5	5	5	7	7	7	7	7	7	7	7	7	7	7	7
1	19	2	4	4	4	4	4	4	4	3	2	2	3	3	3	3	3	3	3	3	3	3	3	3	3	3	3	3	3	3	3	3	3	3	3	3	3	4	4	4	4	4	4	4	4	4	4	4	4
2	21	1	4	4	4	4	4	4	5	3	2	2	4	2	2	2	1	1	3	2	2	3	2	3	2	2	1	3	3	3	3	4	4	4	4	4	4	4	4	3	4	5	4	4	4	4	4	5	5
2	24	1	3	3	3	3	3	3	4	3	1	1	4	2	2	2	3	2	4	3	2	4	2	2	2	2	3	4	3	3	3	3	4	4	4	4	4	5	5	5	4	5	5	5	4	5	5	5	5
2	18	2	3	3	3	3	3	3	4	4	4	4	4	4	4	4	4	3	3	3	3	4	4	4	3	3	4	4	4	3	4	4	4	4	4	3	4	6	6	5	6	6	6	5	5	6	5	6	6
2	20	2	3	3	3	3	3	3	3	4	3	3	3	3	3	4	4	4	3	3	3	3	3	3	4	3	3	4	4	3	3	3	3	3	3	3	3	4	4	4	4	4	4	4	4	4	4	4	4
2	20	1	4	4	4	4	4	4	2	4	3	3	3	4	2	2	3	2	2	4	3	3	3	3	2	2	1	3	3	3	3	3	3	3	3	3	3	4	4	3	2	2	3	3	4	4	3	5	5
2	20	2	3	3	3	3	3	3	4	3	2	2	4	3	2	1	2	3	3	3	3	3	3	3	3	3	3	3	3	3	3	3	3	3	3	3	3	4	4	4	4	4	4	4	4	4	4	4	4
2	19	1	2	2	2	2	2	2	2	3	4	3	2	3	3	2	3	3	2	4	4	2	4	4	3	3	4	4	3	3	3	3	3	3	3	3	3	3	3	3	3	3	3	3	3	3	3	5	5
1	20	2	3	3	3	3	3	3	4	2	3	2	3	4	2	3	2	2	3	2	3	4	2	2	2	2	2	4	3	4	4	4	4	4	4	4	4	5	4	4	4	4	4	4	4	4	4	4	4
1	19	2	4	4	4	4	4	4	3	4	4	5	3	4	2	4	4	4	2	4	4	2	4	4	2	2	4	4	4	4	4	4	4	4	4	4	4	4	4	4	4	3	3	3	3	3	4	4	4
2	20	2	4	4	4	4	4	4	3	3	3	3	3	3	3	3	3	3	3	3	3	3	3	3	3	3	3	3	3	3	3	3	3	3	3	3	3	4	4	4	4	4	4	4	4	4	4	4	4
1	19	1	3	3	3	3	3	3	3	4	4	2	3	4	2	3	3	3	2	3	3	2	2	3	3	2	2	3	3	3	3	3	3	3	3	3	3	4	4	4	4	4	4	4	4	4	4	4	4
2	19	1	3	3	4	4	3	3	3	3	3	2	4	2	3	3	2	2	2	3	2	3	4	2	2	2	2	4	4	4	4	4	4	4	4	4	4	4	4	4	4	4	4	4	4	4	4	4	5
1	20	2	4	4	4	4	4	4	5	1	1	1	3	3	3	3	3	3	3	3	3	3	3	3	4	1	1	3	3	3	2	3	3	3	4	4	4	5	5	4	2	4	4	4	4	4	4	4	4
2	20	2	5	5	5	5	5	5	4	2	3	2	4	3	2	2	3	2	2	3	2	4	3	2	2	2	2	4	3	3	3	3	4	3	3	3	3	4	3	3	3	4	4	4	4	4	4	4	4
2	19	2	2	2	2	2	2	2	3	3	4	3	3	3	2	2	4	3	2	3	3	3	3	3	2	2	2	3	3	3	3	3	3	3	3	2	2	4	4	4	4	4	4	4	4	4	4	7	5
2	18	2	3	3	3	3	3	2	2	4	4	4	2	3	3	4	3	3	2	4	4	2	4	4	3	3	3	3	3	3	3	3	3	3	3	3	3	4	4	4	4	3	4	4	4	4	5	5	4
2	18	2	4	4	4	4	4	4	3	4	3	3	3	3	3	3	3	3	3	2	3	3	3	2	3	3	1	4	3	4	4	4	4	4	3	3	3	7	7	7	7	7	7	7	7	6	6	7	7
2	22	2	4	4	5	5	5	5	3	3	2	1	4	2	3	4	3	2	3	3	2	3	2	3	3	2	2	3	3	4	3	4	4	3	3	3	4	4	4	5	4	5	4	4	4	4	4	6	4
2	22	1	3	3	3	2	2	2	3	4	4	3	3	4	2	4	4	4	2	4	4	3	4	2	2	3	2	4	4	3	4	4	3	3	3	3	3	3	3	3	4	3	4	3	3	3	3	4	6
2	22	2	3	3	3	3	3	3	4	4	4	3	4	2	2	2	2	3	2	2	3	3	3	3	2	2	3	3	3	3	3	3	3	3	3	3	3	3	3	3	3	3	3	3	3	3	3	3	3
1	23	2	3	3	4	3	3	3	3	3	4	3	3	2	3	2	3	2	2	3	4	4	4	3	3	2	4	3	4	3	4	4	3	3	3	3	3	5	4	4	4	5	5	5	4	5	4	7	5
2	19	2	3	3	3	3	3	3	3	3	3	3	3	5	3	3	3	3	3	3	3	3	3	3	3	3	3	3	3	3	3	3	3	3	3	3	3	4	4	4	4	4	4	4	4	4	4	4	4
2	20	2	2	3	3	2	2	3	3	3	4	3	3	3	3	3	3	3	3	3	3	3	3	3	3	3	3	2	2	2	2	2	2	2	2	2	2	4	4	4	4	4	4	4	4	3	4	4	4
2	19	2	4	4	4	4	4	4	2	2	3	2	3	2	2	2	3	4	2	3	2	4	2	2	3	3	1	3	3	3	3	3	3	3	3	3	3	4	4	4	4	4	4	4	4	4	4	4	4
2	19	1	2	3	3	3	3	3	3	2	2	3	4	3	2	1	3	2	3	3	2	4	2	2	2	2	2	3	3	2	3	2	3	3	2	2	4	5	5	4	5	4	3	4	5	5	3	4	6
1	18	1	2	2	2	1	2	2	2	3	3	2	2	3	3	3	2	2	2	3	3	3	3	3	4	3	3	3	2	2	2	2	2	2	3	2	2	3	3	3	3	3	4	3	4	4	3	4	4
1	19	1	4	5	5	4	5	5	4	2	3	2	3	2	2	4	2	2	3	1	4	4	2	2	3	3	4	4	4	4	4	5	4	5	5	5	5	4	5	2	3	4	4	5	4	6	3	6	5
2	20	1	3	3	3	3	3	3	3	3	3	3	3	3	3	3	3	3	3	3	3	3	3	3	3	3	3	3	3	3	3	3	3	3	3	3	3	4	4	4	4	4	4	4	4	4	4	4	4
2	20	1	3	3	3	3	3	3	4	3	3	3	3	1	2	3	3	3	3	3	3	3	3	3	3	3	3	3	3	3	3	3	3	3	3	3	3	4	4	4	4	4	4	4	4	4	4	4	4
2	19	2	4	4	4	4	4	4	3	3	2	3	4	1	3	4	4	3	3	4	4	3	2	3	3	2	3	3	3	3	3	3	3	3	3	3	3	4	4	3	3	3	3	3	3	3	4	4	4
1	19	1	3	3	3	3	3	3	3	2	4	3	2	1	2	2	3	2	1	2	4	3	4	2	2	2	4	3	2	2	3	4	4	4	4	4	4	5	5	3	3	5	5	5	5	4	5	4	4
2	19	2	5	5	5	4	5	4	2	3	3	3	3	2	3	2	3	3	3	3	3	3	3	3	2	2	3	4	4	4	4	4	4	4	4	4	4	5	4	3	3	3	4	3	4	3	5	5	3
2	20	2	3	3	3	3	3	3	3	3	3	3	3	3	3	3	3	3	3	3	3	3	3	3	3	3	3	3	3	3	3	3	3	3	3	3	3	4	4	4	4	4	4	4	4	4	4	4	4
2	20	2	4	4	4	4	4	4	3	3	2	4	3	4	2	3	4	2	4	3	3	4	3	3	3	2	2	3	2	4	2	3	4	3	4	4	4	6	4	4	5	4	4	4	4	5	4	6	6
2	22	1	2	3	3	2	3	2	3	3	4	3	2	4	2	4	2	2	2	4	4	3	2	3	4	3	1	3	3	3	3	3	3	3	3	3	3	4	3	3	3	3	3	3	3	3	3	3	3
1	18	2	3	3	3	3	3	3	3	2	2	1	3	4	2	3	2	2	2	3	3	2	1	1	3	1	2	2	2	3	3	3	4	3	3	2	3	4	5	3	3	4	4	5	4	4	3	5	4
2	19	1	3	3	3	3	3	3	3	3	3	2	3	3	3	2	2	2	3	3	2	4	2	3	3	3	2	3	3	3	3	3	3	3	3	3	3	4	4	4	4	4	4	4	4	4	4	4	4
2	20	2	4	4	4	4	4	4	3	3	1	3	3	3	3	3	3	3	3	3	3	3	3	3	3	3	3	3	3	3	3	3	3	3	3	3	3	4	4	4	4	4	4	4	4	4	4	4	4
2	19	2	3	4	3	4	4	4	4	3	2	2	4	1	2	2	3	2	3	2	2	4	2	2	2	2	1	3	3	3	3	3	4	3	3	3	3	5	5	4	3	3	4	4	4	4	4	5	6
2	20	1	5	5	5	5	5	5	4	3	3	2	4	1	3	2	3	2	3	3	2	4	3	3	2	1	1	4	3	3	4	4	4	4	4	4	4	6	6	6	6	6	6	6	6	6	6	6	6
2	19	2	3	3	3	3	3	3	3	3	3	3	3	3	3	3	3	3	3	3	3	3	3	3	3	3	3	3	3	3	3	3	3	3	3	3	3	4	4	4	4	4	4	4	4	4	4	4	4
2	23	2	4	4	4	4	3	3	4	3	3	3	4	1	2	1	4	2	3	4	3	5	4	2	3	2	4	4	4	4	5	3	5	5	5	5	5	6	6	4	5	4	5	7	5	6	6	6	6
2	23	2	4	4	4	4	4	4	4	2	2	4	4	2	2	2	2	2	4	2	2	4	2	2	2	2	2	4	3	3	4	4	4	3	4	4	3	6	6	6	6	6	6	6	5	6	5	5	5
1	23	1	3	3	4	4	4	3	4	2	3	2	4	2	2	2	3	2	2	4	2	4	4	2	2	2	1	4	4	4	4	4	4	4	3	4	4	4	4	4	4	3	4	5	4	4	4	4	6
2	24	2	3	3	2	2	2	2	2	4	4	4	3	4	4	4	3	3	3	4	4	3	2	3	4	3	4	4	3	3	4	3	4	3	3	3	3	4	4	3	3	3	4	3	3	3	3	4	3
2	22	2	4	4	4	4	4	4	4	2	2	1	3	2	3	2	3	2	3	3	2	4	3	2	3	2	2	4	3	3	4	4	4	4	4	4	4	5	5	4	3	6	6	6	5	6	6	6	6
2	23	2	4	4	5	4	4	4	4	4	4	3	3	3	2	2	2	3	2	2	2	4	3	2	2	2	2	4	3	4	4	4	4	3	4	4	4	5	3	3	3	6	6	6	4	4	6	6	5
2	23	2	4	4	4	4	5	4	4	3	2	3	4	3	3	3	2	2	4	3	2	4	3	2	2	2	3	4	4	4	4	4	4	4	4	4	4	5	5	5	4	5	6	5	6	6	6	6	6
1	23	2	4	3	3	4	4	3	3	3	2	3	3	4	4	2	4	4	3	4	4	3	2	3	3	4	1	4	3	3	4	3	4	3	4	3	4	5	4	5	5	5	4	4	5	5	4	5	5
2	23	2	3	3	3	3	3	3	3	3	3	3	3	3	3	3	3	3	3	3	3	3	3	3	3	3	3	3	3	3	3	3	3	3	3	3	3	4	4	4	4	4	4	4	4	4	4	4	4
1	22	2	4	4	4	5	3	4	3	5	5	5	5	5	3	5	3	3	4	4	3	3	3	3	4	3	4	4	5	5	5	5	4	4	4	4	4	7	7	5	5	5	7	7	5	5	6	6	6
2	22	2	4	4	4	4	4	3	3	3	2	4	3	3	4	3	3	4	2	3	3	4	2	3	2	3	2	4	2	3	3	3	3	4	3	4	3	5	4	4	5	4	5	4	5	5	5	3	5
2	23	2	5	4	4	3	4	4	3	4	4	2	4	2	3	2	3	2	3	2	2	4	2	3	2	2	2	4	4	4	4	4	4	4	4	4	4	5	4	4	3	5	6	6	4	5	6	6	7
1	24	2	4	4	4	4	4	4	4	3	2	2	4	4	2	2	2	1	3	2	1	4	3	2	2	1	1	3	3	4	4	3	4	4	4	4	4	5	5	4	3	4	4	5	5	5	5	5	5
1	24	2	5	4	5	4	4	4	4	2	2	1	4	1	2	2	2	2	4	2	2	4	4	2	2	2	1	4	4	4	4	4	4	4	4	4	4	5	5	5	5	5	5	5	5	5	5	5	5
2	22	2	3	3	3	3	3	3	3	3	3	3	3	3	3	3	4	4	4	4	3	3	3	4	4	4	4	4	3	4	3	3	4	4	4	4	4	4	4	4	4	4	4	4	5	5	3	3	3
2	24	2	4	4	4	4	4	3	4	2	2	2	4	2	2	2	3	2	4	2	2	4	4	2	3	1	2	4	3	3	4	4	4	4	4	4	4	5	5	5	5	5	5	5	5	4	5	5	5
2	20	2	4	3	3	4	4	3	4	3	3	4	3	4	3	3	4	3	4	3	4	3	2	3	4	3	1	4	3	3	4	4	3	4	4	3	4	6	5	5	5	5	5	5	5	5	6	5	5
2	20	2	4	4	4	4	4	3	4	2	4	3	4	4	2	3	2	2	4	3	3	4	2	4	2	1	1	4	4	4	4	4	4	4	4	4	4	4	4	3	3	4	4	5	5	5	5	5	5
2	25	2	4	4	4	4	3	3	3	3	3	3	3	1	2	2	2	2	3	2	2	3	4	2	2	2	2	4	3	4	3	3	4	3	4	4	4	4	4	4	4	4	4	4	4	4	4	4	4
2	24	2	3	3	3	3	3	3	3	3	3	3	3	3	3	3	3	3	3	3	3	3	3	3	3	3	3	3	3	3	3	3	3	3	3	3	3	4	4	4	4	4	4	4	4	4	4	4	4
2	20	2	5	5	5	5	5	5	4	4	4	2	5	2	1	2	3	1	3	2	2	4	4	1	1	1	1	4	4	4	4	4	4	4	4	4	4	4	5	4	3	4	4	4	5	5	5	5	5
2	23	1	4	3	4	4	4	3	4	3	3	2	3	2	2	3	2	2	4	2	3	3	4	2	2	2	2	4	3	2	4	4	4	3	3	4	4	5	5	4	4	4	4	4	4	4	6	5	5
2	24	2	3	3	3	3	3	3	3	3	3	3	3	3	3	3	3	3	3	3	3	3	3	3	3	3	3	4	4	4	4	4	4	4	4	4	4	5	5	5	5	4	4	4	4	5	5	5	5
2	20	1	4	5	5	5	5	4	3	3	4	4	4	2	2	3	4	2	2	4	3	3	2	3	2	2	1	4	3	3	3	2	4	3	3	4	4	5	5	5	4	4	5	5	4	4	4	5	5
1	21	2	3	3	3	3	3	3	3	3	3	3	4	2	3	3	3	3	3	3	3	3	3	3	3	3	3	3	3	3	3	3	3	3	3	3	3	4	4	4	4	4	4	4	4	4	4	4	4
1	23	2	5	5	5	5	5	4	4	2	2	2	4	2	1	3	2	2	4	3	2	5	3	2	1	1	1	5	4	5	4	4	5	4	5	4	4	6	6	6	6	6	5	6	6	6	7	7	7
1	24	2	3	3	3	3	3	3	4	2	4	2	4	3	4	4	3	3	3	2	2	3	3	3	3	2	1	4	3	3	4	4	4	3	3	3	3	4	4	3	4	4	4	5	4	4	5	5	4
2	24	1	3	3	3	3	3	3	3	3	3	3	3	4	3	3	3	3	3	3	3	3	4	3	3	2	1	3	3	3	3	3	3	3	3	3	3	4	4	4	4	4	4	4	4	4	4	4	4
2	19	1	3	3	3	4	3	3	3	3	3	2	4	3	3	3	2	3	3	3	4	3	3	3	3	3	3	3	3	3	3	3	3	3	3	3	3	4	4	4	4	4	4	4	4	4	4	4	4
2	20	1	4	4	4	4	3	4	4	3	3	3	3	2	2	1	1	2	2	3	2	4	3	2	1	1	2	4	4	4	4	4	4	4	4	4	4	5	5	3	2	3	3	4	4	4	4	4	4
2	20	1	4	3	4	4	4	3	5	4	3	2	5	4	3	2	4	2	3	2	3	3	3	3	1	1	1	4	3	4	5	3	3	3	3	4	3	4	4	3	2	2	4	4	4	4	4	4	4
2	23	2	4	4	3	3	3	3	5	3	4	2	4	2	2	3	4	2	3	3	2	3	2	2	2	2	1	3	3	2	3	3	3	3	3	3	3	4	4	4	4	4	4	4	4	4	4	4	4
1	22	2	4	4	4	4	4	4	4	3	3	3	4	3	4	3	3	3	3	3	3	3	2	4	3	2	2	4	4	4	4	4	4	4	4	4	4	5	5	5	4	5	5	5	5	5	5	5	5
2	24	1	3	3	4	4	3	3	3	3	3	3	4	2	3	4	1	3	2	4	3	4	3	4	2	3	1	4	3	3	4	4	3	3	2	3	4	5	4	4	5	4	5	4	4	4	4	5	5
1	20	2	3	3	3	3	3	3	3	3	3	3	3	3	3	3	3	3	3	3	3	3	3	3	3	3	3	3	3	3	3	3	3	3	3	3	3	4	4	4	4	4	4	4	4	4	4	4	4
2	20	2	5	4	5	4	5	3	3	2	3	3	4	2	3	2	3	3	3	2	3	4	4	2	2	2	2	4	3	4	4	4	4	4	3	3	3	5	5	5	4	4	4	5	5	5	5	5	5
2	20	2	4	4	4	4	4	5	3	4	2	2	4	4	2	4	2	2	2	3	3	4	3	3	2	1	2	3	3	4	4	4	4	4	4	4	4	4	4	3	4	4	3	4	4	4	4	4	4
2	22	1	4	5	4	4	3	4	2	4	4	2	3	3	4	1	3	3	2	2	2	4	3	3	4	2	1	4	3	4	4	4	4	4	4	4	3	4	4	3	2	2	2	5	5	3	5	5	4
2	20	2	4	4	4	4	4	4	4	4	3	2	4	3	2	2	2	2	3	2	2	4	4	2	2	2	2	4	4	4	4	4	4	4	4	4	4	4	4	4	3	5	5	5	5	5	5	5	5
2	21	2	5	5	5	5	5	5	5	2	4	1	4	4	2	4	2	2	2	4	4	3	4	4	2	2	2	4	4	4	4	4	4	4	4	4	4	6	6	4	3	4	4	4	4	4	4	4	4
2	20	2	4	4	4	4	3	3	4	2	3	2	4	4	1	1	2	2	4	4	3	4	2	2	2	2	2	4	3	3	4	4	4	4	4	2	2	5	3	5	4	4	5	4	5	4	5	4	4
1	20	2	3	3	3	3	3	3	3	3	3	3	3	3	3	3	3	3	3	3	3	3	3	3	3	3	3	3	3	3	3	3	3	3	3	3	3	6	6	6	6	6	6	6	6	6	6	6	6
2	23	1	5	5	5	5	5	5	4	2	2	1	5	4	2	1	2	2	5	2	2	5	4	2	3	2	2	3	5	5	5	3	4	4	4	4	4	7	7	7	4	7	7	7	7	7	7	7	7
2	23	2	4	4	4	4	4	4	4	4	4	2	4	2	3	4	4	4	3	4	3	3	3	3	2	2	2	4	4	4	4	4	4	4	4	4	4	4	4	4	4	4	4	4	4	4	4	4	4
1	22	1	4	4	4	4	4	3	4	2	2	3	4	3	2	1	2	1	3	4	2	4	3	2	1	1	1	4	3	3	3	3	4	4	4	4	4	5	5	5	5	5	5	5	5	5	5	5	4
2	19	2	5	5	5	3	4	3	4	3	2	1	4	3	2	1	3	2	4	3	2	4	3	1	2	1	1	4	4	5	5	4	4	4	4	4	4	5	5	4	2	5	5	5	6	5	5	5	5
2	20	2	3	3	3	3	3	3	3	3	3	3	3	3	3	3	3	3	3	3	3	3	3	3	3	3	3	3	3	3	3	3	3	3	3	3	3	4	4	4	4	4	4	4	4	4	4	4	4
2	22	2	3	3	3	3	3	3	3	4	4	3	2	4	2	3	3	3	3	3	5	3	3	4	2	2	3	3	3	3	3	3	4	2	4	3	3	4	4	3	3	4	4	5	4	4	5	5	4
1	21	1	3	3	4	3	4	3	3	3	2	2	2	3	2	2	4	4	2	4	2	3	2	4	3	2	4	4	3	3	3	2	3	3	3	3	3	4	4	3	3	3	4	3	4	3	4	5	4
2	23	2	5	5	5	5	4	5	4	2	2	1	4	2	1	3	1	1	3	4	2	4	4	2	3	1	1	4	4	4	4	4	4	4	4	4	4	6	6	4	5	5	5	5	5	5	5	5	5
2	21	2	4	3	3	3	3	3	5	1	3	3	4	4	1	3	1	1	4	3	2	4	3	2	1	1	2	4	4	4	4	3	4	4	4	4	4	3	3	3	5	3	4	4	4	4	4	4	4
2	18	1	5	5	5	5	5	5	3	2	3	1	4	1	2	4	3	2	2	4	2	4	2	3	1	1	1	5	5	5	5	5	5	5	5	5	5	5	6	4	4	6	5	5	5	5	5	5	6
2	20	2	4	4	4	4	4	4	3	2	3	3	4	2	4	3	3	3	2	4	3	4	2	4	3	2	3	3	3	4	4	4	4	3	3	3	3	5	5	5	4	4	4	5	5	5	4	5	4
2	23	2	4	4	4	4	4	4	4	3	3	3	4	4	2	2	3	2	3	3	2	4	3	3	2	2	2	4	3	4	4	4	4	4	4	4	4	5	5	3	4	5	5	5	5	4	5	5	6
1	19	2	2	3	3	2	2	2	2	4	4	4	3	4	3	4	4	3	4	4	3	3	2	4	3	2	4	3	3	3	4	4	4	3	3	3	4	4	4	5	3	3	3	4	4	3	4	5	5
2	20	2	5	5	5	5	4	5	4	3	3	3	4	2	1	3	2	1	3	4	2	4	3	3	2	1	1	5	5	5	5	5	5	5	5	5	5	5	5	4	4	4	5	4	4	5	5	5	5
1	21	2	5	5	5	5	5	5	4	2	2	2	3	1	2	2	2	2	3	3	4	4	3	3	1	1	1	4	4	4	4	4	4	4	4	4	4	4	4	4	4	4	4	4	4	4	4	4	4
2	18	1	3	4	4	5	5	3	5	2	4	2	4	4	2	4	4	2	2	3	4	4	4	4	2	2	1	4	3	4	4	4	4	4	4	4	4	5	5	5	5	5	5	5	5	6	6	6	6
2	19	2	4	4	5	5	4	4	3	2	3	2	3	4	2	3	3	2	3	3	2	4	3	2	3	2	1	4	3	4	4	4	4	4	3	4	4	5	5	4	4	5	5	5	5	5	5	5	5
2	20	2	3	3	3	3	3	3	3	3	3	3	3	3	3	3	3	3	3	3	3	3	3	3	2	2	2	3	3	3	3	3	3	3	3	3	3	5	5	5	5	5	5	5	5	5	5	5	5
1	20	1	4	4	4	4	4	4	4	4	4	2	4	4	2	2	3	3	2	4	3	4	2	4	2	2	2	4	4	4	4	4	4	3	4	4	4	4	4	3	4	5	4	4	3	4	4	4	5
1	20	2	5	5	5	5	5	4	3	4	4	1	4	2	2	1	3	3	3	3	2	3	4	3	2	1	1	4	4	4	4	4	4	4	4	4	4	5	5	5	4	5	5	5	5	5	5	5	4
2	20	1	4	3	5	4	4	3	3	4	4	2	3	4	2	2	2	2	3	3	3	3	3	3	2	2	2	4	3	2	3	2	3	3	4	2	5	4	4	3	4	3	4	4	4	4	4	5	5
2	20	2	3	3	3	3	3	3	3	3	3	3	3	3	3	3	3	3	3	3	3	3	3	3	3	3	3	3	3	3	3	3	3	3	3	3	3	4	4	4	4	4	4	4	4	4	4	4	4
1	19	2	4	4	4	4	4	4	4	2	2	2	4	3	2	2	2	2	3	3	2	4	3	2	2	2	2	4	4	4	4	4	4	4	4	4	4	5	5	5	5	5	5	5	5	5	5	5	5
2	24	2	4	4	4	4	4	4	4	2	2	2	4	2	2	2	2	2	2	3	3	4	4	2	2	2	2	4	4	4	4	4	4	4	4	4	4	6	6	5	4	6	5	6	6	6	6	6	6
1	18	2	3	3	3	3	3	3	3	3	3	3	3	3	3	3	3	3	3	3	3	3	3	3	3	3	3	3	3	3	3	3	3	3	3	3	3	4	4	4	4	4	4	4	4	4	4	4	4
2	22	1	4	4	4	4	4	4	4	4	4	3	4	4	2	2	2	2	2	2	2	4	3	2	2	2	1	4	3	4	3	3	4	4	4	4	4	4	4	4	3	4	4	4	4	4	4	4	4
1	19	2	4	4	4	4	4	4	3	4	4	3	3	5	3	4	3	4	2	3	3	2	3	3	4	3	3	3	2	3	3	3	2	3	2	4	3	4	4	3	3	4	3	3	4	4	4	4	5
2	24	2	5	5	5	5	5	5	3	2	3	2	4	4	2	2	2	2	3	3	2	4	4	2	1	2	2	4	4	4	4	4	4	3	4	4	4	4	4	4	5	4	5	5	4	4	5	5	5
1	19	2	4	4	5	4	4	5	5	3	4	3	5	2	2	2	2	2	3	4	3	4	2	4	2	2	1	5	4	4	4	5	5	5	5	5	5	6	6	6	4	5	5	6	7	7	4	4	6
2	19	2	3	3	3	3	3	3	3	3	3	3	3	3	3	3	3	3	3	3	3	3	3	3	3	3	3	3	3	3	3	3	3	3	3	3	3	4	4	4	4	4	4	4	4	4	4	4	4
2	20	2	4	4	4	4	4	4	4	3	2	3	3	3	2	3	3	3	3	3	2	3	2	3	4	3	3	4	3	3	3	3	3	3	3	3	3	5	4	4	3	4	4	4	4	4	4	4	4
2	20	1	4	4	4	4	4	4	3	3	4	4	3	4	2	3	2	3	2	4	3	3	2	3	3	3	4	4	3	3	4	3	4	4	4	3	4	5	5	5	4	5	5	5	4	4	5	5	4
1	20	1	5	5	5	5	4	4	4	4	4	4	4	5	1	1	1	1	5	1	1	4	4	3	2	2	2	4	4	4	4	4	3	4	2	4	4	7	7	6	6	6	6	5	5	6	6	6	6
2	18	1	4	4	4	4	4	3	4	2	2	2	4	4	2	2	2	2	2	3	1	4	4	3	2	2	1	4	3	4	4	4	4	2	4	4	4	5	5	4	4	5	6	6	6	6	6	6	6
2	22	2	4	4	4	4	4	4	4	3	2	4	4	4	1	2	2	2	4	4	3	4	4	2	2	2	1	4	4	4	4	4	4	4	4	3	4	6	5	4	4	6	6	6	6	3	5	6	6
2	19	2	4	4	4	4	4	4	3	3	3	3	3	3	3	3	3	3	3	3	3	3	3	3	3	3	2	3	3	3	3	3	3	3	3	3	3	4	4	3	5	4	4	4	4	4	5	5	5
2	20	2	5	4	5	5	5	3	4	5	2	3	3	3	2	3	2	2	3	2	2	3	3	3	2	2	4	4	4	4	4	4	4	4	4	4	4	5	4	4	4	4	4	4	4	4	4	4	5
2	19	2	4	4	4	5	5	5	3	4	3	1	3	4	2	2	3	1	2	4	3	3	4	1	3	2	3	4	3	3	3	3	4	4	3	4	3	5	5	5	4	4	5	5	5	6	5	5	5
2	19	2	4	4	4	4	4	4	4	3	3	2	3	4	3	3	2	2	2	4	2	3	3	3	3	3	2	3	3	3	3	4	3	3	3	3	3	3	3	4	4	4	4	3	4	3	3	5	5
2	20	2	3	3	3	3	3	3	3	3	3	3	4	2	2	2	3	3	4	4	3	4	2	4	2	2	2	3	3	3	3	3	3	2	3	3	3	4	4	5	4	4	4	4	4	5	4	5	5
2	20	2	3	3	4	3	4	3	4	4	4	3	3	4	2	4	3	2	2	3	3	4	4	3	4	2	1	3	3	3	4	2	4	3	3	3	4	5	5	4	4	4	4	5	4	4	4	4	5
1	21	1	4	4	4	4	4	4	4	2	2	2	4	2	2	2	2	2	3	2	2	4	4	2	2	2	2	4	4	2	3	3	4	4	4	4	4	5	5	5	5	5	5	5	5	5	5	5	5
1	24	2	2	2	3	3	2	2	3	4	4	4	2	4	4	4	4	4	2	4	4	2	2	4	3	3	2	2	2	4	2	2	2	2	3	2	2	2	2	2	2	2	2	2	2	2	3	2	2
1	19	2	4	5	4	5	4	4	4	2	2	3	4	4	3	3	3	2	3	3	2	3	3	3	2	2	3	4	4	4	4	3	4	3	2	4	4	5	4	3	4	4	4	5	5	5	5	5	4
2	19	2	3	4	4	4	3	3	4	3	4	2	4	2	2	2	3	2	3	4	2	3	4	2	2	2	2	4	4	4	4	4	4	4	4	4	4	5	4	3	3	4	4	3	4	4	4	3	5
2	19	1	4	3	3	3	3	3	4	3	4	2	3	2	1	2	2	2	2	3	3	3	3	2	2	2	2	4	4	4	4	3	3	3	4	4	4	4	4	4	4	4	4	4	4	4	4	4	4
2	25	2	4	4	4	5	5	4	4	2	3	2	5	1	1	1	2	1	1	2	2	5	4	2	1	1	2	3	3	4	4	4	4	3	5	5	5	3	3	3	3	4	5	7	4	4	5	6	3
2	18	2	4	4	4	5	4	3	4	3	3	2	3	4	4	4	4	3	2	4	4	3	3	4	4	2	2	4	3	2	3	4	4	3	4	4	4	5	4	3	3	3	4	5	4	5	5	6	4
2	20	2	4	4	4	4	4	4	3	3	3	2	3	3	2	2	2	2	3	3	2	3	4	2	3	2	2	4	4	3	4	3	4	4	4	4	4	6	6	4	4	4	5	6	5	5	6	5	6
1	21	1	4	4	4	4	4	4	4	3	2	2	4	2	2	2	2	2	2	4	3	4	3	3	2	2	2	4	4	4	4	4	4	4	4	4	4	5	5	5	5	4	5	5	5	5	5	5	5
2	20	1	4	4	4	4	4	4	4	2	1	3	4	1	1	1	1	2	3	2	2	4	3	2	2	2	1	4	4	3	4	3	4	3	4	3	4	6	5	5	5	5	5	5	5	5	4	4	5
2	22	2	3	3	3	3	3	3	3	3	3	3	3	3	3	2	2	3	3	2	3	3	4	2	2	2	2	3	3	3	3	3	3	3	3	3	3	4	4	4	4	4	4	4	4	4	4	4	4
2	23	2	5	5	5	5	5	5	5	2	1	3	2	2	4	1	2	3	3	1	1	4	4	1	3	3	2	4	4	4	4	4	4	4	4	4	4	6	6	6	6	6	6	6	6	6	6	6	6
2	20	2	3	3	3	3	3	3	2	3	3	3	3	3	3	3	3	3	3	3	3	3	3	3	3	3	3	3	3	3	3	3	3	3	3	3	3	4	4	4	4	4	4	4	4	4	4	4	4
2	22	2	4	4	4	4	4	4	4	3	3	2	4	3	2	3	2	3	3	3	2	4	4	3	3	2	2	4	2	4	4	4	4	4	3	4	4	5	5	4	4	4	4	5	5	5	5	5	5
2	21	2	4	4	4	4	4	3	4	2	2	3	4	2	1	1	2	2	3	2	2	4	3	2	3	2	3	4	3	3	4	3	4	4	4	3	4	5	5	5	4	4	5	6	5	5	6	6	6
2	20	2	5	4	5	4	5	5	4	4	4	1	2	4	2	1	4	2	1	3	2	3	3	3	2	3	1	4	4	4	4	4	4	4	3	3	4	5	5	5	6	6	6	6	4	6	6	6	6
2	19	2	4	4	4	4	4	4	4	2	4	2	4	2	2	2	2	2	4	2	2	4	4	2	2	2	1	4	4	4	4	4	4	4	4	4	4	6	6	6	6	6	6	6	6	6	6	6	6
2	19	2	2	2	3	3	3	2	3	3	2	2	3	2	2	3	3	2	2	3	3	3	4	3	3	3	3	2	2	2	2	2	2	2	2	2	2	4	4	4	4	4	4	4	4	4	4	4	4
1	21	1	4	4	3	4	3	3	4	3	3	4	4	3	4	3	3	3	3	3	3	3	2	3	3	4	3	4	4	3	4	3	3	3	4	3	3	5	5	5	4	5	4	4	5	4	5	5	4
1	19	2	3	3	3	3	3	3	3	3	3	3	3	3	3	3	3	3	3	3	3	3	3	3	3	3	3	3	3	3	3	3	3	3	3	3	3	4	4	4	4	4	4	4	4	4	4	4	4
2	24	1	5	4	4	4	5	5	4	2	2	2	4	3	2	2	3	2	3	2	2	4	4	2	2	2	2	4	3	4	4	4	4	3	4	4	4	6	6	5	5	5	6	6	6	5	6	6	6
2	19	2	3	4	4	4	4	4	3	3	3	3	3	2	2	2	3	2	3	3	2	2	4	2	2	2	2	3	3	3	3	3	3	3	3	3	3	5	2	4	2	4	5	4	4	5	5	5	5
2	19	2	5	5	5	5	5	5	4	4	3	1	5	4	2	2	1	1	3	1	1	4	4	2	2	1	1	4	4	4	4	4	4	4	4	4	4	5	5	4	3	3	5	6	5	5	4	5	4
2	19	2	5	5	4	5	5	4	4	2	2	1	4	2	2	2	4	2	4	4	2	4	4	2	2	2	1	4	4	4	4	4	4	4	4	4	4	6	6	4	3	5	6	6	6	5	5	5	6
1	20	2	3	3	3	3	3	3	3	3	3	3	3	3	3	3	3	3	3	3	3	3	3	3	3	3	3	3	3	3	3	3	3	3	3	3	3	4	4	4	4	4	4	4	4	4	4	4	4
2	18	2	4	4	4	3	5	5	4	3	3	1	5	3	3	3	3	3	3	3	2	2	4	2	3	1	1	3	3	3	3	3	3	3	3	3	3	4	4	4	4	4	4	4	4	4	4	4	4
2	20	2	3	3	3	3	3	3	3	3	3	3	3	3	3	3	3	3	3	3	3	3	3	3	3	3	3	3	3	3	3	3	3	3	3	3	3	4	4	4	4	4	4	4	4	4	4	4	4
2	21	2	3	3	3	3	3	3	4	4	3	2	3	4	3	3	2	2	2	2	2	4	4	2	2	2	2	3	3	3	3	3	3	3	3	3	3	5	5	5	5	5	5	5	5	5	5	5	5
2	19	2	4	3	4	4	4	4	4	3	3	2	4	3	3	2	4	2	3	4	2	4	2	3	2	2	1	4	4	3	4	4	5	4	4	4	5	5	5	3	2	4	4	4	4	4	4	4	5
2	22	2	3	3	3	3	3	3	3	3	3	3	3	2	1	4	2	2	2	3	3	3	3	3	2	2	1	3	2	3	3	3	5	3	5	3	3	4	4	4	3	4	4	4	4	5	5	6	6
2	19	2	5	5	5	5	4	4	4	3	2	2	4	1	1	1	1	1	4	1	1	4	2	1	1	3	1	4	4	4	4	4	4	4	4	4	4	5	5	4	5	5	5	5	6	5	5	5	6
2	21	2	4	4	5	5	5	3	3	3	2	2	4	4	3	4	3	3	3	3	3	4	3	3	3	2	1	4	4	3	3	3	4	4	4	4	4	4	4	3	4	4	4	5	5	5	4	6	7
1	19	1	3	2	2	3	3	3	2	3	2	2	2	2	2	2	2	2	3	3	3	3	3	3	2	2	3	2	3	3	3	3	3	3	3	3	3	3	3	3	3	3	3	3	3	4	3	3	3
1	20	1	4	4	4	4	3	3	2	4	4	4	3	4	2	3	4	4	3	3	3	3	2	2	2	2	4	3	3	3	3	3	2	2	2	4	4	2	3	3	3	3	3	3	3	3	3	3	3
2	20	2	2	3	2	2	5	3	2	3	4	4	2	3	4	3	2	4	3	4	2	3	3	2	3	4	3	2	3	2	3	3	2	3	2	3	2	4	3	4	3	4	3	4	3	4	3	4	3
1	22	1	4	4	4	5	4	3	3	2	2	4	4	3	2	2	2	2	3	3	3	4	2	3	2	2	3	3	3	3	3	3	3	3	3	3	3	4	4	4	4	4	4	4	4	4	4	4	4
2	22	2	4	4	4	4	4	4	4	2	2	3	4	2	2	2	2	2	4	2	2	4	4	2	2	2	2	4	3	4	4	4	4	4	4	4	4	5	5	5	4	5	5	5	5	5	5	5	5
2	23	2	4	4	4	4	4	4	4	2	3	2	4	3	3	2	3	2	4	3	2	4	4	2	3	2	2	3	3	3	4	3	4	4	4	4	4	5	5	5	5	5	5	5	5	5	5	5	5
1	23	2	5	4	4	4	4	4	4	3	2	1	3	3	4	1	2	2	3	3	3	4	4	2	3	2	1	3	3	3	3	3	3	3	3	3	3	5	5	3	3	4	4	4	4	4	5	4	5
2	23	2	4	4	4	4	4	4	4	2	3	2	4	4	2	3	2	2	2	2	2	4	4	2	2	2	2	4	3	2	4	4	4	4	4	4	4	5	5	4	5	5	4	4	4	4	5	5	5
2	22	2	3	3	3	3	3	3	3	3	3	3	3	3	3	3	3	3	3	3	3	3	3	3	3	3	3	3	3	3	3	3	3	3	3	3	3	4	4	4	4	4	4	4	4	4	4	4	4
2	23	2	4	4	4	4	4	4	2	4	4	2	3	2	2	2	2	2	3	2	3	3	3	3	4	2	2	3	3	3	3	3	3	3	3	3	3	4	4	3	4	4	4	4	4	3	4	4	4
2	23	2	5	4	4	4	5	4	4	4	4	3	4	4	2	2	3	2	4	3	2	4	2	3	2	2	2	3	4	4	3	3	4	4	4	4	4	5	5	4	3	5	5	5	4	5	5	5	5
2	22	2	5	4	5	4	4	3	4	2	3	2	4	2	3	1	1	2	3	2	2	4	4	2	4	3	2	4	4	4	4	3	4	3	4	4	4	5	5	4	4	5	5	5	5	5	5	5	5
2	23	2	4	4	4	4	4	4	4	3	4	2	4	4	3	4	3	2	4	2	2	4	4	2	3	2	1	4	4	4	4	4	4	4	4	4	4	5	5	5	5	5	5	5	5	5	5	5	5
2	23	2	4	4	4	4	4	5	4	4	2	4	4	3	3	2	3	3	3	4	3	4	4	2	3	2	2	4	4	4	4	3	4	4	3	4	3	6	6	6	4	4	5	5	5	5	5	5	5
2	19	2	3	3	3	3	3	3	3	3	3	3	3	3	3	3	3	3	3	3	3	3	3	3	3	3	3	3	3	3	3	3	3	3	3	3	3	4	4	4	4	4	4	4	4	4	4	4	4
1	24	2	4	4	4	4	4	3	3	4	4	4	4	4	4	4	4	4	3	4	2	4	2	3	2	3	4	3	3	3	3	3	3	4	4	4	4	4	4	3	5	2	4	4	4	4	5	4	7
2	22	2	3	3	3	3	3	3	3	3	1	3	3	3	3	3	3	3	3	3	3	3	3	3	3	3	3	3	3	3	3	3	3	3	3	3	3	4	4	4	5	4	5	6	3	3	6	4	5
2	18	2	4	4	4	4	4	4	4	2	3	2	4	3	1	3	2	2	3	3	2	4	3	2	2	2	2	4	3	3	4	3	4	3	4	3	4	6	6	3	4	4	6	6	5	6	6	6	6
2	19	2	3	3	3	3	4	3	3	2	2	2	3	2	3	3	3	2	2	3	3	4	2	2	2	2	2	3	3	3	3	2	4	3	3	4	3	5	5	4	4	4	4	4	4	4	4	5	5
2	20	2	4	3	3	3	3	3	4	3	2	3	4	2	2	3	3	3	3	3	3	3	3	3	3	2	2	3	3	3	3	3	3	3	3	3	3	4	4	4	4	4	4	4	4	4	4	4	4
2	23	2	5	4	4	5	4	4	4	2	4	4	4	4	4	3	3	4	3	3	4	4	3	2	4	4	4	4	3	4	3	4	5	4	5	4	4	5	6	7	6	7	6	5	4	4	5	6	7
1	24	2	4	5	5	4	5	4	3	2	3	2	3	1	2	2	3	2	3	4	2	4	3	4	3	3	2	3	3	3	4	4	4	3	4	4	4	5	6	6	4	5	4	6	6	5	5	5	7
2	24	2	3	3	3	4	3	4	4	4	4	3	4	5	3	5	4	4	3	4	4	3	3	2	4	4	5	3	3	4	2	3	3	3	5	4	3	4	4	4	4	5	3	5	3	5	5	3	5
2	22	2	4	4	4	4	4	3	2	4	3	3	4	2	3	2	4	3	3	3	2	4	4	3	3	2	2	4	3	3	4	4	4	3	3	4	4	5	5	4	4	5	4	5	5	5	5	5	5
2	22	2	3	3	3	3	3	3	4	3	2	3	3	4	3	3	4	3	4	3	4	3	2	3	4	3	4	4	3	4	4	3	4	3	3	4	3	4	5	4	4	5	4	4	5	4	4	5	4
2	23	2	3	3	4	4	3	3	3	4	2	4	4	4	3	2	4	3	3	4	4	3	3	4	4	3	2	3	3	4	3	4	3	4	4	4	4	5	5	4	5	4	5	4	5	4	4	5	5
2	24	2	3	3	4	4	3	3	3	4	3	4	3	4	4	3	3	4	4	3	3	4	3	4	3	4	3	3	4	3	3	4	3	3	4	3	3	4	4	5	4	4	5	4	4	5	4	4	5
2	20	2	4	4	4	4	4	4	3	4	4	4	5	3	3	4	4	4	4	4	2	4	2	3	4	2	2	4	4	4	4	3	4	4	4	4	4	5	5	4	3	5	5	5	5	4	6	5	6
2	19	1	3	3	2	3	4	3	3	2	3	3	4	2	2	2	2	3	4	3	2	3	4	2	3	3	2	3	3	3	4	2	4	3	3	4	3	5	4	4	3	3	4	5	4	4	5	5	5
[truncated: 5 more columns]
